# Supplementary material for: Synthesis, crystal structure and Hirshfeld surface analysis of catena-poly[[bis­(semicarbazide-κ2 N,O)copper(II)]-μ-sulfato-κ2 O:O′]
Source: Acta Crystallogr E Crystallogr Commun. 2022 Oct 20;78(Pt 11):1131–4. doi: 10.1107/S2056989022010040 (PMC9638975; doi:10.1107/S2056989022010040)
Supplement: Supplementary file 1 [file e-78-01131-sup1.cif]

##############################################################################
#                                                                            #
# This CIF contains the data in a paper accepted for publication in          #
# Acta Crystallographica Section E. It conforms to the requirements of       #
# Notes for Authors for Acta Crystallographica Section E, and has been       #
# peer reviewed under the auspices of the IUCr Commission on Journals.       #
#                                                                            #
# Full details of the Crystallographic Information File format               #
# are given in the paper "The Crystallographic Information File (CIF):       #
# a New Standard Archive File for Crystallography" by S. R. Hall, F. H.      #
# Allen and I. D. Brown [Acta Cryst. (1991), A47, 655-685].                  #
#                                                                            #
# The current version of the core CIF dictionary is obtainable from          #
# ftp://ftp.iucr.org/pub/cif_core.dic.                                       #
#                                                                            #
# Software is freely available for graphical display of the structure(s)     #
# in this CIF. For information consult the CIF software page                 #
# http://www.iucr.org/resources/cif/software.                                #
#                                                                            #
# This file may be used for bona fide research purposes within the           #
# scientific community so long as proper attribution is given to the journal # 
# article from which it was obtained.                                        #
#                                                                            #
##############################################################################
data_I
_audit_creation_method
;
Olex2 1.3
(compiled 2020.11.12 svn.r5f609507 for OlexSys, GUI svn.r6272)
;
_journal_date_recd_electronic     2022-09-21
_journal_date_accepted     2022-10-15
_journal_name_full     'Acta Crystallographica, Section E'
_journal_year     2022
_journal_volume     78
_journal_issue     11
_journal_page_first     0
_journal_page_last     0
_journal_paper_category     GM
_journal_paper_doi     10.1107/S2056989022010040
_journal_coeditor_code     WM5662
_publ_contact_author_name     'Jamshid M. Ashurov'
_publ_contact_author_address
;
Institute of Bioorganic Chemistry Academy of Sciences of Uzbekistan M.Ulugbek,
Str, 83 Tashkent 700125
;
_publ_contact_author_email     'atom.uz@mail.ru'
_publ_contact_author_fax     '+998712636073'
_publ_contact_author_phone     '+998994444194'
_publ_section_title
;\
Synthesis, crystal structure and Hirshfeld surface analysis of
<i>catena</i>-poly[[bis(semicarbazide-\k^2^<i>N</i>,<i>O</i>)copper(II)]-\
sulfato-\k^2^<i>O</i>:<i>O</i>']
;
_publ_section_title_footnote     .
loop_
    _publ_author_name
    _publ_author_footnote
    _publ_author_address
    'Tadjieva, Galiya' .
;
Institute of General and Inorganic Chemistry of the Uzbekistan Academy of \
Sciences, M. Ulugbek Str. 77a, Tashkent 700125, Uzbekistan
;
    'Ibragimov, Aziz B.' .
;
Institute of General and Inorganic Chemistry of the Uzbekistan Academy of \
Sciences, M. Ulugbek Str. 77a, Tashkent 700125, Uzbekistan
;
    'Yakubov, Yuldash' .
;
Institute of General and Inorganic Chemistry of the Uzbekistan Academy of \
Sciences, M. Ulugbek Str. 77a, Tashkent 700125, Uzbekistan
;
    'Ibragimov, Bakhtiyar T.' .
;
Institute of Bioorganic Chemistry Academy of Sciences of Uzbekistan,
M. Ulugbek Str. 83, Tashkent 700125, Uzbekistan
;
    'Ashurov, Jamshid M.' .
;
Institute of Bioorganic Chemistry Academy of Sciences of Uzbekistan,
M. Ulugbek Str. 83, Tashkent 700125, Uzbekistan
;
_publ_section_synopsis
;
Coordination bonds of the SO~4~^2--^ anions associate the copper(II) cations
into polymeric chains running parallel to the <i>c</i> axis.
;
_chemical_name_systematic
;\
<i>catena</i>-Poly[[bis(semicarbazide-\k^2^<i>N</i>,<i>O</i>)copper(II)]-\
sulfato-\k^2^<i>O</i>:<i>O</i>']
;
_chemical_name_common     ?
_chemical_formula_moiety     'C2 H10 Cu N6 O6 S'
_chemical_formula_sum     'C2 H10 Cu N6 O6 S'
_chemical_formula_iupac     '[Cu (S O4) (C H5 N3 O)2]'
_chemical_formula_weight     309.76
_chemical_melting_point     ?
_space_group_crystal_system     monoclinic
_space_group_name_H-M_alt     'P 21/c'
_space_group_name_Hall     '-P 2ybc'
loop_
    _space_group_symop_operation_xyz
    'x, y, z'
    '-x, y+1/2, -z+1/2'
    '-x, -y, -z'
    'x, -y-1/2, z-1/2'
_cell_length_a     10.5555(2)
_cell_length_b     6.86240(10)
_cell_length_c     12.9061(2)
_cell_angle_alpha     90
_cell_angle_beta     97.265(2)
_cell_angle_gamma     90
_cell_volume     927.36(3)
_cell_formula_units_Z     4
_cell_measurement_reflns_used     4840
_cell_measurement_theta_min     3.4530
_cell_measurement_theta_max     70.8170
_cell_measurement_temperature     293(2)
_exptl_crystal_description     block
_exptl_crystal_colour     'light blue'
_exptl_crystal_size_max     0.18
_exptl_crystal_size_mid     0.16
_exptl_crystal_size_min     0.14
_exptl_crystal_density_diffrn     2.219
_exptl_crystal_density_meas     ?
_exptl_crystal_density_method     ?
_exptl_crystal_F_000     628
_exptl_absorpt_coefficient_mu     5.818
_exptl_absorpt_correction_type     multi-scan
_exptl_absorpt_process_details
;
(CrysAlisPro; Rigaku, 2020)
;
_exptl_absorpt_correction_T_min     0.08366
_exptl_absorpt_correction_T_max     1.00000
_diffrn_ambient_temperature     293(2)
_diffrn_source     'micro-focus sealed X-ray tube'
_diffrn_radiation_type     'Cu K\a'
_diffrn_radiation_wavelength     1.54184
_diffrn_radiation_monochromator     mirror
_diffrn_measurement_device_type
                         'XtaLAB Synergy, Single source at home/near, HyPix3000'
_diffrn_measurement_device     'four-circle diffractometer'
_diffrn_measurement_method     '\w scans'
_diffrn_detector     'Hybrid Pixel Array Detector'
_diffrn_detector_area_resol_mean     10.0000
_diffrn_reflns_number     8102
_diffrn_reflns_av_R_equivalents     0.0370
_diffrn_reflns_av_unetI/netI     0.0278
_diffrn_reflns_theta_min     4.222
_diffrn_reflns_theta_max     71.047
_diffrn_reflns_theta_full     67.684
_diffrn_measured_fraction_theta_max     0.997
_diffrn_measured_fraction_theta_full     1.000
_diffrn_reflns_limit_h_min     -12
_diffrn_reflns_limit_h_max     12
_diffrn_reflns_limit_k_min     -8
_diffrn_reflns_limit_k_max     6
_diffrn_reflns_limit_l_min     -15
_diffrn_reflns_limit_l_max     15
_diffrn_radiation_probe     x-ray
_refine_special_details     ?
_reflns_number_total     1785
_reflns_number_gt     1656
_reflns_threshold_expression     'I > 2\s(I)'
_refine_ls_structure_factor_coef     Fsqd
_refine_ls_matrix_type     full
_refine_ls_R_factor_all     0.0313
_refine_ls_R_factor_gt     0.0293
_refine_ls_wR_factor_gt     0.0788
_refine_ls_wR_factor_ref     0.0800
_refine_ls_goodness_of_fit_ref     1.071
_refine_ls_restrained_S_all     1.071
_refine_ls_number_reflns     1785
_refine_ls_number_parameters     146
_refine_ls_number_restraints     0
_refine_ls_hydrogen_treatment     constr
_refine_ls_weighting_scheme     calc
_refine_ls_weighting_details
              'w=1/[\s^2^(Fo^2^)+(0.0437P)^2^+0.5652P] where P=(Fo^2^+2Fc^2^)/3'
_atom_sites_solution_hydrogens     geom
_atom_sites_solution_primary     ?
_atom_sites_solution_secondary     ?
_refine_ls_shift/su_max     0.000
_refine_ls_shift/su_mean     0.000
_refine_diff_density_max     0.323
_refine_diff_density_min     -0.415
_refine_ls_extinction_method
;
SHELXL-2018/3 (Sheldrick, 2015b)
;
_refine_ls_extinction_coef     0.0019(3)
_refine_ls_extinction_expression
                                  'Fc^*^=kFc[1+0.001xFc^2^\l^3^/sin(2\q)]^-1/4^'
loop_
    _atom_type_symbol
    _atom_type_description
    _atom_type_scat_dispersion_real
    _atom_type_scat_dispersion_imag
    _atom_type_scat_source
    'C' 'C' 0.0181 0.0091
                         'International Tables Vol C Tables 4.2.6.8 and 6.1.1.4'
    'H' 'H' 0.0000 0.0000
                         'International Tables Vol C Tables 4.2.6.8 and 6.1.1.4'
    'Cu' 'Cu' -1.9646 0.5888
                         'International Tables Vol C Tables 4.2.6.8 and 6.1.1.4'
    'N' 'N' 0.0311 0.0180
                         'International Tables Vol C Tables 4.2.6.8 and 6.1.1.4'
    'O' 'O' 0.0492 0.0322
                         'International Tables Vol C Tables 4.2.6.8 and 6.1.1.4'
    'S' 'S' 0.3331 0.5567
                         'International Tables Vol C Tables 4.2.6.8 and 6.1.1.4'
_computing_data_collection
;
CrysAlisPro (Rigaku, 2020)
;
_computing_cell_refinement
;
CrysAlisPro (Rigaku, 2020)
;
_computing_data_reduction
;
CrysAlisPro (Rigaku, 2020)
;
_computing_structure_solution
;
SHELXT (Sheldrick, 2015a)
;
_computing_structure_refinement
;
SHELXL (Sheldrick, 2015b)
;
_computing_molecular_graphics
;
<i>OLEX2</i> (Dolomanov <i>et al.</i>,  2009)
;
_computing_publication_material
;
<i>OLEX2</i> (Dolomanov <i>et al.</i>,  2009)
;
loop_
    _atom_site_type_symbol
    _atom_site_label
    _atom_site_fract_x
    _atom_site_fract_y
    _atom_site_fract_z
    _atom_site_U_iso_or_equiv
    _atom_site_adp_type
    _atom_site_calc_flag
    _atom_site_occupancy
    _atom_site_disorder_assembly
    _atom_site_disorder_group
    Cu Cu1 0.25619(3) 0.28648(5) 0.38274(3) 0.02624(15) Uani d 1 . .
    S S1 0.15524(5) 0.43123(8) 0.62353(4) 0.02198(17) Uani d 1 . .
    O O1 0.40378(15) 0.4485(2) 0.36355(13) 0.0265(4) Uani d 1 . .
    O O2 0.36126(16) 0.0997(2) 0.46464(15) 0.0320(4) Uani d 1 . .
    O O4 0.06548(18) 0.2652(3) 0.61509(14) 0.0327(4) Uani d 1 . .
    O O3 0.26979(17) 0.3862(3) 0.69698(15) 0.0390(5) Uani d 1 . .
    N N1 0.16194(18) 0.4839(3) 0.29178(15) 0.0240(4) Uani d 1 . .
    H H1A 0.129486 0.430444 0.231376 0.029 Uiso calc 1 . .
    H H1B 0.098181 0.533034 0.322557 0.029 Uiso calc 1 . .
    N N4 0.11789(19) 0.0915(3) 0.40077(17) 0.0284(4) Uani d 1 . .
    H H4A 0.057785 0.146007 0.433787 0.034 Uiso calc 1 . .
    H H4B 0.081860 0.049058 0.338815 0.034 Uiso calc 1 . .
    N N5 0.1763(2) -0.0647(3) 0.46025(18) 0.0311(5) Uani d 1 . .
    H H5 0.132873 -0.161448 0.479156 0.037 Uiso calc 1 . .
    N N2 0.2496(2) 0.6315(3) 0.27463(18) 0.0333(5) Uani d 1 . .
    H H2 0.225589 0.736581 0.241505 0.040 Uiso calc 1 . .
    N N6 0.3650(2) -0.2015(3) 0.53428(18) 0.0318(5) Uani d 1 . .
    H H6A 0.446089 -0.194830 0.552441 0.038 Uiso calc 1 . .
    H H6B 0.323773 -0.304631 0.547814 0.038 Uiso calc 1 . .
    N N3 0.4573(2) 0.7341(3) 0.29420(19) 0.0369(5) Uani d 1 . .
    H H3A 0.536565 0.718013 0.317642 0.044 Uiso calc 1 . .
    H H3B 0.433312 0.836957 0.258968 0.044 Uiso calc 1 . .
    C C1 0.3723(2) 0.6007(3) 0.31234(18) 0.0238(5) Uani d 1 . .
    C C2 0.3037(2) -0.0535(3) 0.48563(18) 0.0240(5) Uani d 1 . .
    O O5 0.09208(18) 0.6011(3) 0.66402(17) 0.0407(5) Uani d 1 . .
    O O6 0.19228(18) 0.4786(3) 0.52040(13) 0.0333(4) Uani d 1 . .
loop_
    _atom_site_aniso_label
    _atom_site_aniso_U_11
    _atom_site_aniso_U_22
    _atom_site_aniso_U_33
    _atom_site_aniso_U_12
    _atom_site_aniso_U_13
    _atom_site_aniso_U_23
    Cu1 0.0189(2) 0.0213(2) 0.0375(2) -0.00162(12) -0.00018(15) 0.00774(14)
    S1 0.0190(3) 0.0238(3) 0.0234(3) -0.0045(2) 0.0034(2) -0.0019(2)
    O1 0.0184(8) 0.0231(8) 0.0378(9) 0.0007(6) 0.0025(7) 0.0065(7)
    O2 0.0225(9) 0.0225(8) 0.0491(11) -0.0053(7) -0.0035(8) 0.0109(8)
    O4 0.0322(10) 0.0292(9) 0.0356(10) -0.0134(7) 0.0001(8) 0.0053(7)
    O3 0.0233(9) 0.0524(12) 0.0391(10) -0.0035(8) -0.0043(8) 0.0060(9)
    N1 0.0187(10) 0.0263(10) 0.0271(10) 0.0015(8) 0.0036(8) -0.0003(8)
    N4 0.0196(10) 0.0276(10) 0.0374(11) -0.0021(8) 0.0007(8) -0.0011(9)
    N5 0.0251(11) 0.0225(9) 0.0453(12) -0.0067(8) 0.0030(9) 0.0045(9)
    N2 0.0246(11) 0.0277(11) 0.0468(13) 0.0013(8) 0.0014(9) 0.0164(10)
    N6 0.0282(12) 0.0234(10) 0.0432(13) -0.0014(8) 0.0016(9) 0.0102(9)
    N3 0.0319(13) 0.0342(12) 0.0446(13) -0.0088(9) 0.0050(10) 0.0145(10)
    C1 0.0240(12) 0.0231(11) 0.0256(11) 0.0011(9) 0.0086(9) 0.0000(9)
    C2 0.0250(12) 0.0212(11) 0.0262(11) -0.0032(9) 0.0040(9) -0.0011(9)
    O5 0.0284(10) 0.0392(10) 0.0548(12) -0.0009(8) 0.0065(9) -0.0220(9)
    O6 0.0425(11) 0.0316(9) 0.0276(9) -0.0112(8) 0.0115(8) -0.0017(7)
_geom_special_details
;
 All esds (except the esd in the dihedral angle between two l.s. planes)
 are estimated using the full covariance matrix.  The cell esds are taken
 into account individually in the estimation of esds in distances, angles
 and torsion angles; correlations between esds in cell parameters are only
 used when they are defined by crystal symmetry.  An approximate (isotropic)
 treatment of cell esds is used for estimating esds involving l.s. planes.
;
loop_
    _geom_bond_atom_site_label_1
    _geom_bond_atom_site_label_2
    _geom_bond_site_symmetry_2
    _geom_bond_distance
    _geom_bond_publ_flag
    Cu1 O1 . 1.9549(17) y
    Cu1 O2 . 1.9218(17) y
    Cu1 N1 . 1.9769(19) y
    Cu1 N4 . 2.015(2) y
    Cu1 O6 . 2.3776(18) y
    Cu1 O3 4_565 2.6947(19) y
    S1 O4 . 1.4769(17) ?
    S1 O3 . 1.4719(18) ?
    S1 O5 . 1.4714(19) ?
    S1 O6 . 1.4702(17) ?
    O1 C1 . 1.258(3) ?
    O2 C2 . 1.261(3) ?
    N1 H1A . 0.8900 ?
    N1 H1B . 0.8900 ?
    N1 N2 . 1.408(3) ?
    N4 H4A . 0.8900 ?
    N4 H4B . 0.8900 ?
    N4 N5 . 1.414(3) ?
    N5 H5 . 0.8600 ?
    N5 C2 . 1.345(3) ?
    N2 H2 . 0.8600 ?
    N2 C1 . 1.341(3) ?
    N6 H6A . 0.8600 ?
    N6 H6B . 0.8600 ?
    N6 C2 . 1.320(3) ?
    N3 H3A . 0.8600 ?
    N3 H3B . 0.8600 ?
    N3 C1 . 1.324(3) ?
loop_
    _geom_angle_atom_site_label_1
    _geom_angle_atom_site_label_2
    _geom_angle_atom_site_label_3
    _geom_angle_site_symmetry_1
    _geom_angle_site_symmetry_3
    _geom_angle
    _geom_angle_publ_flag
    O1 Cu1 N1 . . 83.36(7) ?
    O1 Cu1 N4 . . 173.06(8) ?
    O1 Cu1 O6 . . 94.90(7) ?
    O2 Cu1 O1 . . 92.02(7) ?
    O2 Cu1 N1 . . 174.70(8) ?
    O2 Cu1 N4 . . 82.52(8) ?
    O2 Cu1 O6 . . 99.05(7) ?
    N1 Cu1 N4 . . 101.89(8) ?
    N1 Cu1 O6 . . 83.95(7) ?
    N4 Cu1 O6 . . 90.21(8) ?
    O2 Cu1 O3 . 4_565 96.00(7) ?
    O1 Cu1 O3 . 4_565 90.24(7) ?
    N1 Cu1 O3 . 4_565 81.50(7) ?
    N4 Cu1 O3 . 4_565 86.13(9) ?
    O6 Cu1 O3 . 4_565 163.90(6) ?
    O3 S1 O4 . . 110.64(11) ?
    O5 S1 O4 . . 108.79(11) ?
    O5 S1 O3 . . 108.05(12) ?
    O6 S1 O4 . . 110.20(10) ?
    O6 S1 O3 . . 109.80(11) ?
    O6 S1 O5 . . 109.31(12) ?
    C1 O1 Cu1 . . 112.13(15) ?
    C2 O2 Cu1 . . 114.46(15) ?
    Cu1 N1 H1A . . 110.3 ?
    Cu1 N1 H1B . . 110.3 ?
    H1A N1 H1B . . 108.5 ?
    N2 N1 Cu1 . . 107.15(14) ?
    N2 N1 H1A . . 110.3 ?
    N2 N1 H1B . . 110.3 ?
    Cu1 N4 H4A . . 110.3 ?
    Cu1 N4 H4B . . 110.3 ?
    H4A N4 H4B . . 108.6 ?
    N5 N4 Cu1 . . 107.04(14) ?
    N5 N4 H4A . . 110.3 ?
    N5 N4 H4B . . 110.3 ?
    N4 N5 H5 . . 121.8 ?
    C2 N5 N4 . . 116.32(19) ?
    C2 N5 H5 . . 121.8 ?
    N1 N2 H2 . . 121.5 ?
    C1 N2 N1 . . 116.94(19) ?
    C1 N2 H2 . . 121.5 ?
    H6A N6 H6B . . 120.0 ?
    C2 N6 H6A . . 120.0 ?
    C2 N6 H6B . . 120.0 ?
    H3A N3 H3B . . 120.0 ?
    C1 N3 H3A . . 120.0 ?
    C1 N3 H3B . . 120.0 ?
    O1 C1 N2 . . 120.0(2) ?
    O1 C1 N3 . . 121.8(2) ?
    N3 C1 N2 . . 118.2(2) ?
    O2 C2 N5 . . 119.3(2) ?
    O2 C2 N6 . . 121.6(2) ?
    N6 C2 N5 . . 119.1(2) ?
    S1 O6 Cu1 . . 133.39(11) ?
loop_
    _geom_torsion_atom_site_label_1
    _geom_torsion_atom_site_label_2
    _geom_torsion_atom_site_label_3
    _geom_torsion_atom_site_label_4
    _geom_torsion_site_symmetry_1
    _geom_torsion_site_symmetry_2
    _geom_torsion_site_symmetry_3
    _geom_torsion_site_symmetry_4
    _geom_torsion
    _geom_torsion_publ_flag
    Cu1 O1 C1 N2 . . . . -2.6(3) ?
    Cu1 O1 C1 N3 . . . . 177.26(19) ?
    Cu1 O2 C2 N5 . . . . -7.0(3) ?
    Cu1 O2 C2 N6 . . . . 174.70(19) ?
    Cu1 N1 N2 C1 . . . . 5.9(3) ?
    Cu1 N4 N5 C2 . . . . -2.9(2) ?
    O4 S1 O6 Cu1 . . . . -45.26(18) ?
    O3 S1 O6 Cu1 . . . . 76.86(17) ?
    N1 N2 C1 O1 . . . . -2.4(3) ?
    N1 N2 C1 N3 . . . . 177.7(2) ?
    N4 N5 C2 O2 . . . . 6.7(3) ?
    N4 N5 C2 N6 . . . . -175.0(2) ?
    O5 S1 O6 Cu1 . . . . -164.78(14) ?
loop_
    _geom_hbond_atom_site_label_D
    _geom_hbond_atom_site_label_H
    _geom_hbond_atom_site_label_A
    _geom_hbond_site_symmetry_D
    _geom_hbond_site_symmetry_H
    _geom_hbond_site_symmetry_A
    _geom_hbond_distance_DH
    _geom_hbond_distance_HA
    _geom_hbond_distance_DA
    _geom_hbond_angle_DHA
    _geom_hbond_publ_flag
    N1 H1A O4 ? ? 4_565 0.890 2.060 2.928(3) 164.00 yes
    N1 H1B O4 . . 3_566 0.890 2.430 3.302(3) 167.00 yes
    N1 H1B O5 . . 3_566 0.890 2.240 2.871(3) 128.00 yes
    N2 H2 O5 . . 4_575 0.860 1.970 2.751(3) 151.00 yes
    N3 H3A O3 . . 3_666 0.860 2.200 2.985(3) 152.00 yes
    N3 H3B O1 . . 2_655 0.860 2.590 3.036(3) 113.00 yes
    N4 H4A O4 . . . 0.890 2.470 3.125(3) 131.00 yes
    N4 H4A O5 . . 3_566 0.890 2.570 3.097(3) 119.00 yes
    N4 H4B O5 . . 4_565 0.890 2.490 3.309(3) 152.00 yes
    N5 H5 O6 . . 1_545 0.860 2.590 3.228(3) 132.00 yes
    N5 H5 O4 . . 3_556 0.860 2.390 2.954(3) 123.00 yes
    N6 H6A O1 . . 3_656 0.860 2.510 3.123(3) 129.00 yes
    N6 H6A O2 . . 3_656 0.860 2.170 2.971(3) 154.00 yes
    N6 H6A O6 . . 1_545 0.860 2.030 2.845(3) 157.00 yes
_shelx_space_group_comment
;
The symmetry employed for this shelxl refinement is uniquely defined
by the following loop, which should always be used as a source of
symmetry information in preference to the above space-group names.
They are only intended as comments.
;
_shelx_estimated_absorpt_T_min     0.421
_shelx_estimated_absorpt_T_max     0.496
_shelx_hkl_file
;
   0   0   1    0.92    0.24
   0   0   1    1.03    0.23
   0   0   2   73.77    3.36
   0   0   2   81.15    3.33
   0   0  -2   82.86    3.56
   0   0   3    2.89    0.69
   0   0   3    1.29    0.49
   0   0   3    1.37    0.64
   0   0  -3    2.51    0.84
   0   0   4 2098.45   64.43
   0   0   4 2186.79   64.42
   0   0   4 2164.65   63.93
   0   0  -4 2248.58   65.11
   0   0  -5    1.37    3.83
   0   0  -5    1.20    0.93
   0   0   5    2.79    0.92
   0   0   5    0.94    0.80
   0   0   6  192.16    9.03
   0   0  -6  205.13    9.71
   0   0  -6  213.36   16.37
   0   0  -7    1.53    3.56
   0   0   7    3.46    1.34
   0   0  -8 1823.55   67.79
   0   0   8 1784.64   57.21
   0   0  -8 1783.45   58.20
   0   0  -9    1.10    1.42
   0   0   9    2.24    3.48
   0   0  -9    1.82    1.99
   0   0 -10  460.19   21.86
   0   0 -10  434.51   20.08
   0   0 -11   -0.67    3.04
   0   0  11    2.81    3.27
   0   0 -11   -1.07    2.48
   0   0 -12 1653.27   57.34
   0   0  12 1378.76   55.35
   0   0 -13   -0.53    2.55
   0   0  13   -1.18    3.14
   0   0  13   -0.51    2.05
   0   0 -13   -0.90    2.10
   0   0 -14  144.62   10.20
   0   0 -14  151.38    9.84
   0   0  14  144.80    9.77
   0   0 -15    2.22    1.52
   0   0 -15   -0.26    1.07
   0  -1   0    0.30    0.22
   0  -1   0    1.05    0.34
   0  -1   0    0.87    0.60
   0  -1   0    0.11    0.27
   0   1   1  723.62   21.68
   0  -1  -1  737.41   22.51
   0  -1  -1  741.28   23.57
   0   1  -1  742.12   22.01
   0  -1   1  796.29   22.34
   0  -1   1  742.38   22.96
   0  -1  -1  723.44   23.30
   0  -1   1  777.27   23.48
   0  -1  -2  859.62   29.42
   0   1  -2  912.29   26.71
   0   1   2  871.50   26.41
   0  -1  -2  857.76   26.93
   0  -1  -2  882.25   27.09
   0  -1  -2  836.94   28.92
   0  -1   2  888.54   26.74
   0  -1   2  930.60   27.22
   0  -1  -2  877.94   26.83
   0  -1   2  892.42   27.68
   0  -1  -3 7313.80  215.05
   0  -1   3 7482.63  216.10
   0  -1   3 7510.02  216.84
   0  -1  -3 7427.52  216.16
   0   1  -3 7486.51  215.97
   0  -1   3 8249.97  215.48
   0  -1  -3 6735.83  218.93
   0  -1  -3 6833.99  220.30
   0  -1   4 1555.69   46.17
   0  -1  -4 1349.26   48.49
   0  -1  -4 1318.36   50.29
   0  -1   4 1537.32   45.53
   0   1  -4 1520.36   45.54
   0  -1  -4 1470.42   45.60
   0  -1   5   34.16    3.00
   0  -1  -5   26.30    5.11
   0  -1  -5   33.00    3.16
   0  -1   5   35.09    3.23
   0   1  -5   34.95    3.17
   0   1  -6 1176.72   38.92
   0  -1   6 1209.28   38.49
   0  -1   6 1191.45   38.89
   0  -1  -6 1202.17   45.88
   0  -1  -6 1211.23   39.27
   0  -1   6 1167.75   38.09
   0   1  -7  181.22    9.59
   0  -1   7  160.87    8.87
   0  -1  -7  157.66   12.97
   0  -1  -7  174.43    9.55
   0  -1   8   68.41    5.68
   0  -1  -8   69.55    9.04
   0   1  -8   78.28    6.34
   0  -1   9  433.72   19.35
   0   1  -9  447.31   20.16
   0   1  -9  456.20   21.28
   0  -1  -9  484.91   22.38
   0  -1  -9  475.57   23.44
   0  -1  -9  526.80   26.63
   0  -1   9  446.83   25.16
   0  -1  -9  424.38   19.81
   0  -1 -10   89.28    8.53
   0   1 -10   75.14    7.91
   0   1 -10   92.64    8.05
   0  -1 -10   97.89    9.75
   0  -1 -10  110.23    9.82
   0  -1 -10   90.15    7.93
   0  -1  10   82.30    7.30
   0  -1  10   85.46   10.08
   0  -1  11   53.67    7.97
   0  -1 -11   55.11    7.36
   0  -1 -11   57.11    7.56
   0  -1 -12   18.60    4.53
   0   1 -12   13.27    4.47
   0  -1  12   20.86    4.87
   0   1 -13   90.47    7.86
   0   1 -13  105.65    9.56
   0  -1  13   99.09    9.01
   0  -1 -13   75.53    7.68
   0   1  13   72.51    9.08
   0  -1 -13   97.63    8.84
   0   1 -14    0.79    1.78
   0   1  14    0.97    2.58
   0   1 -14    0.99    1.34
   0  -1 -14   -0.38    1.55
   0  -1  14    0.37    1.74
   0  -1 -14    1.08    1.62
   0   1  15   84.26    6.88
   0  -1  15   99.28    6.44
   0   1 -15   87.93    5.99
   0   1 -15   92.46    6.43
   0  -1 -15   92.42    6.34
   0  -1 -15   85.77    6.37
   0  -2   0   15.84    1.76
   0  -2   0   16.44    2.29
   0  -2   0   16.25    2.01
   0   2   0   12.41    1.59
   0  -2   1  679.67   20.86
   0  -2   1  741.87   22.15
   0  -2  -1  634.96   22.19
   0   2   1  570.22   20.42
   0  -2   1  636.37   20.30
   0  -2  -1  667.52   21.90
   0  -2  -1  621.65   21.67
   0  -2   1  694.16   22.57
   0  -2   1  659.40   21.02
   0  -2   2   86.88    4.91
   0  -2  -2   92.91    5.25
   0  -2  -2   86.82    4.89
   0  -2  -2   89.45    5.51
   0  -2   2   83.98    4.34
   0  -2   2   88.04    5.27
   0  -2   2   89.16    4.85
   0  -2  -3   67.04    5.06
   0  -2   3   68.55    3.97
   0  -2   3   73.53    4.45
   0  -2  -3   60.06    3.87
   0  -2   3   67.62    4.07
   0  -2  -3   58.14    4.04
   0  -2  -3   69.89    4.29
   0  -2   3   70.25    4.62
   0  -2   4 1197.65   38.87
   0  -2  -4 1294.20   40.58
   0  -2  -4 1152.52   38.24
   0  -2   4 1206.02   37.90
   0  -2  -4 1169.16   37.81
   0  -2  -5  334.77   13.56
   0  -2  -5  349.37   16.75
   0  -2  -5  329.96   15.20
   0  -2   5  315.32   13.17
   0  -2  -5  313.33   13.78
   0  -2   5  340.66   14.22
   0  -2  -6  589.68   23.39
   0  -2   6  570.07   21.18
   0  -2  -6  546.17   22.15
   0  -2  -6  565.73   21.57
   0  -2   6  595.97   22.07
   0  -2   7   31.62    3.65
   0  -2  -7   23.93    3.50
   0  -2   7   28.29    3.55
   0  -2  -7   25.13    3.81
   0  -2  -8  118.34    9.20
   0  -2  -8  114.50    8.88
   0  -2  -8  122.82    9.82
   0  -2   8  127.91    8.21
   0  -2   8  106.56   10.34
   0  -2  -8  143.19    9.99
   0  -2   8  116.03    8.10
   0  -2  -9   24.52    4.57
   0  -2  -9   21.45    4.34
   0  -2  -9   23.67    4.91
   0  -2   9   17.68    5.08
   0  -2  -9   25.79    4.16
   0  -2   9   17.93    3.36
   0  -2 -10   52.64    6.21
   0  -2  10   50.02    5.92
   0  -2 -10   59.06    7.31
   0  -2  10   52.66    7.67
   0   2 -10   51.76   10.25
   0  -2 -11  111.19    9.90
   0   2 -11   89.29   11.73
   0  -2  11   97.80    9.87
   0   2  12   28.97    6.31
   0  -2  12   19.59    4.63
   0   2 -12   30.36    6.29
   0  -2 -12   27.17    4.87
   0  -2 -13   13.87    3.37
   0   2  13   11.82    4.15
   0  -2  13   16.73    3.68
   0   2  14   35.29    5.44
   0  -2  14   38.49    4.60
   0  -2 -14   39.74    4.67
   0  -2 -15    8.27    1.88
   0   2  15   11.74    2.60
   0  -2  15    8.67    1.74
   0  -3   0    0.54    0.79
   0  -3   0    0.44    0.73
   0   3   0    1.36    0.77
   0  -3   0   -0.26    1.33
   0  -3   1    2.85    1.12
   0  -3  -1    3.98    1.27
   0  -3   1    2.80    1.52
   0  -3  -1    6.22    1.56
   0   3  -1    4.54    1.25
   0  -3   1    2.43    0.95
   0  -3  -1    4.81    1.67
   0  -3   2  738.28   25.71
   0  -3  -2  661.48   24.41
   0  -3   2  693.84   24.51
   0  -3  -3  764.00   27.98
   0  -3   3  758.97   26.66
   0  -3   3  793.10   26.71
   0  -3  -3  772.57   26.89
   0  -3   4   63.78    4.66
   0  -3  -4   52.99    5.19
   0  -3   4   61.19    4.98
   0  -3  -5  219.58   12.49
   0  -3   5  256.09   12.28
   0  -3   5  246.13   11.37
   0  -3   6  220.18   11.19
   0  -3  -6  216.91   12.44
   0  -3  -7    0.91    2.19
   0  -3   7    1.66    1.34
   0  -3  -7    0.42    1.89
   0  -3   7    2.57    1.49
   0  -3   8    2.57    1.48
   0  -3  -8    5.20    2.58
   0  -3   8    4.03    1.86
   0  -3   8    2.77    1.34
   0  -3  -8    3.98    2.78
   0  -3  -8    4.72    2.46
   0  -3   9  105.53    8.43
   0  -3   9  112.88   10.03
   0  -3  -9  106.03    9.62
   0  -3  -9  103.12    9.37
   0  -3   9   97.87    8.30
   0  -3  -9   94.06    9.00
   0  -3 -10  626.14   28.18
   0  -3 -10  659.68   28.56
   0  -3 -10  715.64   29.46
   0  -3  10  648.09   28.51
   0  -3 -11    9.17    3.15
   0   3 -11    9.39    4.98
   0  -3 -11    9.01    3.25
   0  -3  11    8.56    3.33
   0   3  11    8.92    4.16
   0  -3 -11    8.21    2.92
   0  -3  12   75.37    7.38
   0  -3 -12   86.09    7.51
   0  -3 -12   60.40    6.86
   0   3  12   71.96    8.66
   0   3 -12   77.64    8.98
   0   3 -13   11.07    3.33
   0  -3 -13    7.44    2.41
   0   3  13    5.36    3.01
   0  -3  13    7.74    2.36
   0   3  14  136.50    9.24
   0  -3  14  150.47    8.20
   0  -4   0  258.99   12.78
   0  -4   0  235.86   11.75
   0  -4   1  351.75   16.27
   0  -4  -1  383.03   16.68
   0  -4  -1  370.16   16.18
   0  -4  -2   83.42    6.71
   0  -4  -2   92.52    6.94
   0   4  -2   89.95    6.82
   0  -4   2  105.75    7.45
   0   4  -3  900.26   33.04
   0  -4  -3  923.10   33.51
   0  -4  -3  889.89   32.47
   0  -4   3  895.67   32.46
   0  -4   4  246.78   13.24
   0  -4   4  248.41   13.16
   0  -4  -4  251.50   14.48
   0  -4  -4  240.64   13.55
   0  -4  -4  240.13   13.15
   0  -4  -4  264.63   13.83
   0  -4  -4  256.86   14.09
   0  -4   4  243.20   13.38
   0  -4   5  379.65   17.66
   0  -4  -5  385.14   18.64
   0  -4  -5  402.82   19.53
   0  -4   5  361.53   18.09
   0  -4  -5  359.68   18.21
   0  -4   5  377.32   17.84
   0  -4   6    5.82    2.40
   0  -4   6    9.17    2.48
   0  -4  -6    7.36    2.97
   0  -4  -6    4.07    1.98
   0  -4  -6    5.07    2.58
   0  -4  -6    8.39    2.96
   0  -4   6    8.70    2.54
   0  -4  -7 1101.84   41.56
   0  -4   7 1076.97   39.38
   0  -4  -7 1072.46   40.81
   0  -4   7 1072.43   39.00
   0  -4  -7 1038.16   40.52
   0  -4  -8  338.89   19.04
   0  -4   8  354.66   17.40
   0  -4   8  341.58   17.52
   0  -4  -8  350.41   18.93
   0  -4  -9   11.02    3.91
   0  -4   9   11.09    3.38
   0  -4  -9   10.75    3.55
   0  -4   9    8.71    2.53
   0  -4  10   52.94    5.83
   0  -4 -10   46.48    6.40
   0   4 -10   54.49    9.73
   0  -4  10   50.78    6.29
   0  -4 -10   59.07    7.33
   0  -4 -11  298.73   16.02
   0   4 -11  283.27   19.06
   0  -4  11  280.54   15.34
   0   4 -12   92.72    8.80
   0  -4 -12   88.24    7.36
   0  -4 -12   85.87    7.52
   0  -4 -13    2.52    1.58
   0   4 -13    3.48    2.12
   0  -5   0    0.84    1.20
   0  -5   0    0.42    1.30
   0  -5   0    0.44    2.69
   0  -5  -1  492.88   21.90
   0  -5  -1  464.98   21.40
   0  -5  -1  497.15   22.07
   0  -5  -1  527.57   23.25
   0  -5  -1  514.08   23.10
   0  -5  -1  473.82   22.08
   0  -5   1  504.10   22.61
   0  -5   1  544.08   22.87
   0  -5  -1  479.00   22.02
   0  -5   1  543.99   22.60
   0  -5   1  485.79   21.53
   0  -5   1  515.26   22.88
   0  -5  -1  485.08   22.40
   0  -5  -2    4.55    2.75
   0  -5   2    2.50    1.46
   0  -5   2    2.01    1.48
   0  -5  -2    0.42    1.30
   0  -5   2   -0.43    2.33
   0  -5  -2    0.42    1.10
   0  -5  -2    3.38    2.09
   0  -5  -2    0.48    1.94
   0  -5  -2    2.86    2.13
   0  -5   2    2.03    1.64
   0  -5  -2    4.07    3.12
   0  -5  -2    2.49    1.53
   0  -5   2    4.16    2.47
   0  -5   2    1.25    1.29
   0  -5   3   12.14    3.16
   0  -5  -3    3.82    1.86
   0  -5   3   12.29    3.13
   0  -5   3   12.72    3.13
   0  -5  -3    9.68    3.42
   0  -5  -3   10.30    3.00
   0  -5  -3    6.23    2.27
   0  -5  -3    8.56    3.04
   0  -5  -3    7.18    2.32
   0  -5  -3   11.53    3.50
   0  -5   3   13.03    3.51
   0  -5  -4  134.18   10.87
   0  -5  -4  122.41    9.99
   0  -5  -4  121.95    9.79
   0  -5  -4  129.98   10.57
   0   5  -4  110.94    9.44
   0  -5   4  118.79    9.53
   0  -5  -4  130.09   10.00
   0  -5   4  124.59    9.61
   0  -5   4  104.77    9.26
   0  -5  -5  373.96   19.70
   0  -5   5  394.77   19.08
   0  -5   5  390.49   19.16
   0  -5   5  376.28   19.36
   0   5  -5  326.24   18.75
   0  -5  -5  336.29   18.71
   0  -5  -5  384.74   20.29
   0  -5   6    4.61    2.15
   0  -5  -6    9.60    3.66
   0  -5   6    4.67    2.42
   0  -5  -6    7.45    3.16
   0  -5   6    6.09    2.43
   0  -5   6    4.65    2.55
   0  -5  -7    0.51    2.29
   0  -5   7    2.21    1.79
   0  -5  -7    2.09    2.19
   0  -5  -7    3.91    2.76
   0  -5   7    5.82    2.54
   0  -5  -7    0.53    1.95
   0  -5   7    1.81    2.05
   0  -5   7    2.70    1.74
   0   5  -8   23.04    7.65
   0  -5   8   29.94    4.60
   0  -5   8   23.89    4.78
   0  -5  -8   19.61    4.46
   0  -5  -8   27.22    5.05
   0  -5   9  309.82   16.57
   0  -5   9  304.27   15.49
   0  -5  -9  252.53   15.59
   0  -5  -9  285.99   16.03
   0   5  -9  235.47   19.13
   0  -5 -10   31.07    4.82
   0  -5 -10   34.12    5.09
   0  -5 -10   25.76    4.76
   0  -5  10   36.55    5.05
   0   5 -10   30.74    6.25
   0  -5  10   37.99    4.67
   0  -5  11    0.33    1.50
   0  -5 -11    0.69    1.75
   0  -5 -11    0.37    1.91
   0   5 -11   -1.90    2.41
   0  -5  11    1.15    1.16
   0   5 -12   32.01    4.16
   0  -5 -12   34.97    4.03
   0  -5 -12   35.58    3.94
   0  -6   0  998.95   38.79
   0  -6   0 1012.08   39.25
   0  -6  -1  306.16   17.16
   0  -6   1  282.22   16.46
   0  -6  -1  317.75   17.21
   0  -6   1  306.08   17.05
   0  -6  -2    1.51    1.55
   0  -6  -2   -1.00    2.02
   0  -6   2    3.45    1.91
   0  -6  -2    3.31    2.73
   0  -6  -2    6.23    3.09
   0  -6  -2    2.44    2.41
   0  -6   2    1.89    1.82
   0  -6  -3   77.46    8.52
   0  -6   3   82.18    7.97
   0  -6  -3   64.69    7.22
   0  -6   3   73.80    7.45
   0  -6  -3   73.83    8.27
   0  -6  -3   64.07    7.40
   0  -6   4  411.03   20.42
   0  -6  -4  407.28   21.29
   0  -6  -4  382.01   21.18
   0  -6   5    8.49    2.68
   0  -6  -5    8.66    3.53
   0  -6   5   12.21    3.13
   0  -6  -5   13.35    4.07
   0  -6   5   16.50    3.91
   0  -6  -5   12.59    4.05
   0  -6   6    3.56    2.37
   0  -6   6    9.71    2.79
   0  -6   6    5.61    2.38
   0  -6  -6    4.53    2.76
   0  -6  -6    7.25    3.41
   0  -6  -6    5.29    2.83
   0  -6  -6    1.68    2.53
   0  -6   7   84.81    8.09
   0  -6  -7   56.34    6.98
   0  -6   7   83.54    7.37
   0  -6  -7   71.96    7.70
   0  -6  -7   70.81    7.76
   0  -6  -7   73.48    8.11
   0  -6   7   80.20    7.47
   0  -6  -8   99.42    8.73
   0  -6  -8  105.45    8.81
   0  -6   8  117.49    9.08
   0  -6  -8  102.36    8.79
   0  -6   8  111.41    8.31
   0  -6  -8   97.04    8.75
   0  -6   8   97.65    7.86
   0  -6   9    0.74    1.42
   0  -6   9    0.32    1.22
   0  -6  -9    2.59    1.88
   0  -6  -9   -0.98    1.82
   0  -6  -9    1.18    2.10
   0  -6  10    0.50    1.05
   0  -6 -10   -0.26    1.42
   0  -6 -10   -0.31    1.67
   0  -6 -11   57.76    4.61
   0  -7   0   -1.40    2.73
   0  -7   0    0.49    1.28
   0  -7  -1  147.61   10.99
   0  -7   1  136.68   10.59
   0  -7   1  150.54   10.96
   0  -7  -1  149.74   11.07
   0  -7  -2    5.45    2.89
   0  -7  -2    6.61    2.53
   0  -7   2   11.05    2.94
   0  -7  -2    7.95    2.99
   0  -7   2    4.84    2.06
   0  -7  -2    8.72    2.94
   0  -7   2   10.37    3.06
   0  -7   3  621.52   26.30
   0  -7   3  630.97   27.31
   0  -7   3  651.64   27.13
   0  -7  -3  619.98   27.43
   0  -7  -3  610.35   27.63
   0  -7  -3  653.28   26.98
   0  -7  -4   51.16    6.40
   0  -7   4   63.83    6.90
   0  -7   4   62.67    6.55
   0  -7  -4   59.48    7.07
   0  -7  -5  614.33   26.88
   0  -7  -5  590.77   25.54
   0  -7  -5  632.57   26.59
   0  -7   5  643.31   26.19
   0  -7   6    0.36    1.20
   0  -7  -6    1.12    1.62
   0  -7  -6    1.19    1.84
   0  -7  -6    2.13    2.33
   0  -7  -7  163.17   10.03
   0  -7   7  188.23    9.87
   0  -7  -7  187.19   11.07
   0  -7  -7  157.18    9.83
   0  -7   7  189.44   10.41
   0  -7   8   79.49    5.41
   0  -7  -8   67.73    5.68
   0  -7  -8   63.42    5.37
   0  -7  -8   58.93    5.27
   0  -7   8   79.66    5.62
   0  -8   0   81.12    6.93
   0  -8   0   87.18    6.97
   0  -8   1    1.28    1.49
   0  -8   1   -0.33    1.51
   0  -8  -1    1.97    1.33
   0  -8  -1    0.67    1.66
   0  -8   1   -0.96    1.12
   0  -8   2   78.68    6.24
   0  -8  -2   74.72    6.36
   0  -8   2   85.46    6.69
   0  -8   2   75.88    6.39
   0  -8  -2   84.99    6.60
   0  -8  -3   16.79    2.91
   0  -8  -3   23.13    3.16
   0  -8   3   25.51    3.43
   0  -8   3   26.18    3.61
   0  -8   4  110.48    7.15
   0  -8   4   89.86    6.41
   0  -8  -4   99.47    6.66
   1   0 -15    0.27    0.94
   1   0 -15   -0.29    1.33
  -1   0  15   -0.28    1.01
   1   0 -14    5.00    2.57
  -1   0  14   10.36    3.10
   1   0 -14    5.96    2.42
   1   0 -13   -0.53    2.37
   1   0 -13    1.35    2.04
  -1   0  13    1.78    2.59
   1   0 -12   30.68    5.75
  -1   0  12   30.62    6.63
   1   0 -12   27.03    4.83
   1   0 -11   -1.38    1.86
   1   0 -11   -1.27    2.66
  -1   0  11    0.83    4.41
   1   0 -11   -0.46    1.53
   1   0 -10   80.22    7.58
   1   0 -10   90.57    9.53
  -1   0  10   64.51   10.48
   1   0 -10   81.76    8.04
   1   0 -10   75.36    7.31
  -1   0   9   -0.91    4.12
   1   0  -9    1.11    1.55
   1   0  -9    2.60    1.96
   1   0  -8 1107.80   38.57
  -1   0   7    0.20    0.71
   1   0  -7    0.78    0.96
   1   0  -7   -0.47    2.26
   1   0  -6    2.12    1.19
   1   0  -6    0.41    1.87
  -1   0   6    0.99    0.84
  -1   0   5    1.81    0.92
   1   0  -5    3.44    1.92
  -1   0   5    1.58    0.75
   1   0  -5    5.10    1.37
   1   0  -4 2232.89   67.99
   1   0  -4 2187.06   64.82
  -1   0   4 2114.63   64.02
   1   0  -3    0.84    0.36
   1   0  -3    2.09    1.53
   1   0  -2 1718.48   49.22
   1   0  -2 1671.73   49.78
   1   0  -2 1727.83   50.27
   1   0  -1    0.47    0.27
   1   0  -1    0.53    0.34
   1   0  -1    0.26    0.17
   1   0   0  302.49    9.05
  -1   0   0  287.78    8.88
   1   0   0  299.25    9.04
   1   0   1    0.23    0.29
   1   0   1    1.13    0.36
   1   0   1    1.11    0.35
   1   0   1    0.05    0.26
   1   0   2 2072.64   61.01
   1   0   2 2134.08   61.93
   1   0   2 2132.49   61.07
   1   0   3    1.53    0.69
   1   0   3    1.87    0.85
   1   0   3    1.60    0.65
   1   0   4  653.41   20.70
  -1   0  -4  621.06   21.15
   1   0   4  615.76   20.88
   1   0   4  626.28   20.88
   1   0   5    0.16    0.59
   1   0   5   -0.14    0.57
   1   0   6  351.20   14.37
  -1   0  -6  376.54   15.11
  -1   0  -7    3.61    5.61
  -1   0  -7   -0.55    1.01
  -1   0  -8    8.85    2.24
  -1   0  -8    6.82    6.07
  -1   0  -9   -0.49    1.81
  -1   0  -9    6.31    5.47
   1   0   9    1.84    3.03
   1   0  10  247.02   16.80
  -1   0 -10  308.19   17.25
  -1   0 -10  253.56   14.69
   1   0  10  296.61   15.17
  -1   0 -11    2.07    3.00
  -1   0 -11    0.55    2.41
   1   0  11   -1.19    2.76
   1   0  11   -2.71    3.78
  -1   0 -12   11.73    4.26
   1   0  12    0.64    3.26
   1   0  12    8.99    3.20
  -1   0 -12    5.32    2.84
   1   0  13    0.54    2.84
  -1   0 -13    0.51    2.06
  -1   0 -14   11.15    2.95
  -1   0 -14    7.96    2.40
  -1   0 -15    1.01    1.25
  -1   0 -15    0.47    1.05
   1  -1 -15    0.26    1.15
   1  -1 -15   -0.28    1.18
  -1   1  15   -0.35    1.99
  -1  -1  15   -0.27    1.17
   1   1 -15    0.48    1.18
  -1  -1  14    9.91    2.90
   1  -1 -14   12.49    3.13
  -1   1  14   10.92    3.65
   1  -1 -14    8.47    2.48
   1   1 -14   13.24    2.87
   1   1 -14   11.46    3.00
   1   1 -13    2.51    2.01
  -1  -1  13    2.79    2.68
   1   1 -13    2.56    2.31
   1  -1 -13    2.52    2.56
   1  -1 -13    3.20    2.13
   1  -1 -12  385.36   20.09
   1   1 -12  346.60   19.95
   1  -1 -12  354.65   18.82
  -1  -1  12  305.18   20.09
   1   1 -12  329.01   17.71
   1   1 -11   34.83    6.63
   1  -1 -11   37.93    6.16
   1   1 -11   39.03    5.56
  -1  -1  11   27.06    6.69
   1  -1 -10    3.42    1.93
  -1  -1  10    2.94    1.49
  -1  -1  10    5.74    4.67
   1   1 -10    3.02    1.75
   1  -1 -10    3.38    2.78
   1  -1 -10    3.56    2.22
   1  -1  -9  357.49   17.36
   1  -1  -9  413.69   20.49
   1   1  -9  365.80   18.32
   1   1  -9  365.88   17.66
   1  -1  -9  421.51   19.76
   1  -1  -9  402.03   19.39
   1   1  -9  399.01   24.09
  -1  -1   9  310.92   22.22
  -1  -1   9  359.23   16.63
  -1  -1   8  691.70   25.75
   1   1  -8  742.61   27.21
  -1  -1   8  679.39   25.91
   1  -1  -8  704.88   26.76
   1  -1  -7  543.11   21.35
  -1  -1   7  541.26   20.76
  -1  -1   7  573.95   21.52
   1   1  -7  578.97   21.78
   1  -1  -6    1.95    2.45
   1   1  -6    1.56    1.10
  -1  -1   6    1.16    0.90
  -1  -1   6    2.86    1.18
  -1  -1   5  362.79   13.64
   1   1  -5  362.00   14.02
  -1  -1   5  344.46   14.51
   1  -1  -5  361.57   16.35
   1   1  -4 9861.75  285.90
   1  -1  -4 9887.14  285.80
   1  -1  -4 9999.00  285.94
  -1  -1   3 2014.11   62.23
   1  -1  -3 1963.04   58.49
   1  -1  -3 2015.64   59.03
   1  -1  -3 2036.09   59.73
   1  -1  -3 2007.23   58.36
   1   1  -3 2016.30   59.20
   1   1  -3 1983.73   58.79
   1  -1  -3 1883.23   59.21
   1  -1  -3 1987.64   58.29
   1  -1  -2   15.97    1.56
   1  -1  -2   13.71    1.27
   1  -1  -2   17.56    1.45
   1   1  -2   19.42    1.39
   1  -1  -2   15.59    1.46
  -1  -1   2   20.30    3.88
   1   1  -1  347.86   11.34
   1  -1  -1  334.24   11.03
   1  -1  -1  360.01   11.02
   1  -1  -1  347.12   11.42
  -1  -1   1  396.76   12.14
  -1  -1   1  443.40   18.66
   1  -1  -1  369.83   11.96
   1   1  -1  388.27   12.17
   1  -1  -1  368.76   12.00
   1  -1  -1  385.88   12.16
  -1  -1   1  394.06   11.86
   1  -1   0 2904.46   85.65
   1  -1   0 3092.21   86.16
  -1  -1   0 3066.88   86.63
   1  -1   0 2982.66   86.36
  -1  -1   0 3059.04   87.59
   1  -1   0 2998.23   86.89
   1  -1   0 2827.73   86.05
   1   1   0 3051.25   86.80
  -1  -1   0 2851.30   89.35
   1  -1   0 2979.50   86.76
   1  -1   0 3073.08   86.61
   1  -1   0 3010.02   86.70
  -1  -1  -1  110.31    4.02
   1  -1   1  112.85    4.59
   1   1   1  103.21    4.51
   1  -1   1  107.20    4.12
   1   1   1  113.93    4.20
   1  -1   1  111.39    4.75
  -1  -1  -1  119.13    8.70
   1  -1   1  112.24    4.62
  -1   1  -1  112.79    3.87
  -1  -1  -1   96.16    7.41
   1  -1   1  103.81    4.18
   1  -1   1  108.84    4.47
  -1   1  -2  346.97   11.48
   1  -1   2  349.06   11.54
   1  -1   2  337.73   11.58
   1  -1   2  344.77   11.76
   1   1   2  348.16   11.53
   1  -1   2  362.15   11.63
  -1  -1  -2  358.72   15.92
   1   1   2  337.75   11.86
   1  -1   2  360.93   12.06
   1  -1   2  363.59   12.45
  -1   1  -3 1061.01   32.58
   1   1   3 1039.36   32.44
   1   1   3 1061.12   32.79
   1  -1   3 1078.06   32.87
   1  -1   3 1058.99   32.76
  -1  -1  -4 1571.52   60.24
   1  -1   4 1728.09   51.12
  -1   1  -4 1653.07   51.03
   1  -1   4 1666.62   51.05
   1  -1   5    2.70    0.96
  -1   1  -5    0.36    0.75
  -1  -1  -5    3.20    4.17
  -1  -1  -5    0.64    2.60
   1  -1   5    3.32    1.15
  -1  -1  -5    0.78    1.04
   1  -1   6  692.15   24.83
  -1  -1  -6  719.59   25.44
  -1  -1  -6  642.16   31.85
  -1   1  -6  723.54   25.27
  -1  -1  -6  677.84   35.17
   1  -1   6  721.44   24.72
  -1  -1  -7   76.17   10.95
   1  -1   7   84.12    5.79
  -1  -1  -7   69.15    5.86
   1  -1   7   71.66    5.64
  -1  -1  -8 1756.91   55.60
  -1   1  -8 1610.19   56.58
  -1  -1  -8 1758.04   58.53
  -1   1  -8 1641.53   54.86
  -1  -1  -8 1624.94   65.81
   1   1   8 1717.03   54.59
   1  -1   8 1625.82   54.40
   1  -1   8 1554.22   59.18
   1  -1   9   86.88    9.72
  -1   1  -9  109.02    8.34
  -1  -1  -9  127.70   13.86
  -1  -1  -9  122.91   10.96
  -1  -1  -9  111.78    9.86
  -1   1  -9  111.12    9.29
  -1  -1 -10  868.00   39.01
   1  -1  10  710.76   32.85
  -1  -1 -10  766.65   33.22
  -1  -1 -10  693.29   29.67
  -1   1 -10  706.33   31.01
  -1  -1 -10  834.34   33.45
   1  -1  10  733.45   29.64
  -1   1 -11  159.71   12.17
   1   1  11  168.61   14.27
   1  -1  11  176.86   13.47
  -1  -1 -11  215.54   14.38
  -1  -1 -11  190.30   13.76
  -1  -1 -12  286.83   16.73
   1   1  12  235.47   16.75
   1  -1  12  266.06   16.22
  -1  -1 -12  264.40   16.21
   1  -1  13   51.66    6.25
  -1  -1 -13   49.57    6.16
   1   1  13   45.72    7.00
  -1   1 -13   59.76    7.20
  -1   1 -13   45.22    5.51
  -1  -1 -14  101.05    7.64
   1   1  14   76.87    7.70
  -1   1 -14   99.18    7.30
  -1  -1 -14  107.53    7.95
   1  -1  14  110.80    7.78
  -1   1 -14   98.11    7.98
  -1  -1 -15    8.72    1.93
  -1  -1 -15    8.10    1.95
   1  -1  15    6.60    1.53
  -1   1 -15    4.44    1.42
   1   1  15    6.96    2.08
  -1   1 -15    6.65    1.82
  -1  -2  15   46.69    4.12
  -1   2  15   43.85    4.91
   1  -2 -14   74.17    6.74
  -1  -2  14   82.10    6.78
  -1   2  14   73.51    7.89
  -1   2  13  100.00   10.38
   1  -2 -13   83.76    8.12
   1  -2 -12    2.12    2.31
  -1  -2  12    4.08    2.80
   1   2 -12    6.88    3.79
  -1  -2  11  125.49   11.80
   1   2 -11  138.42   13.38
   1  -2 -11  130.49   11.00
   1   2 -10  492.02   28.76
   1  -2 -10  514.58   24.04
  -1  -2  10  443.97   25.23
   1  -2 -10  465.15   22.97
  -1  -2  10  454.10   21.17
   1  -2 -10  506.12   23.49
   1   2  -9  155.58   15.91
   1  -2  -9  153.50   11.27
  -1  -2   9  138.46   13.27
   1  -2  -9  154.15   10.86
  -1  -2   9  163.29   10.28
   1  -2  -9  189.25   12.21
   1  -2  -9  162.20   11.79
  -1  -2   8  241.21   12.70
   1  -2  -8  210.56   13.27
  -1  -2   8  234.38   12.10
   1  -2  -8  229.98   13.13
   1  -2  -8  219.54   13.23
   1  -2  -8  226.25   13.37
  -1  -2   8  225.64   11.70
  -1  -2   8  239.25   16.72
   1  -2  -7 1811.08   61.52
  -1  -2   7 1838.55   60.77
  -1  -2   7 1958.30   59.92
   1  -2  -6 1394.24   47.75
  -1  -2   6 1509.37   48.07
  -1  -2   6 1431.59   46.53
   1  -2  -5   18.76    2.63
  -1  -2   5   17.09    2.67
  -1  -2   5   16.59    2.37
   1  -2  -5   19.28    2.79
   1  -2  -4  291.26   12.41
  -1  -2   4  294.87   13.35
  -1  -2   4  304.67   12.48
  -1  -2   3  716.36   23.63
  -1  -2   3  712.26   25.76
   1  -2  -3  691.11   22.98
  -1  -2   2  777.54   25.03
  -1  -2   2  775.23   28.61
   1  -2  -2  792.95   25.69
   1  -2  -2  768.33   25.09
  -1  -2   1 1358.71   40.18
   1  -2  -1 1301.25   40.64
  -1  -2   1 1236.54   44.16
   1   2  -1 1325.33   40.82
   1  -2  -1 1318.30   40.66
  -1  -2   1 1328.36   44.78
  -1  -2   0  629.93   20.37
   1  -2   0  667.64   21.11
   1   2   0  635.74   20.85
  -1  -2   0  560.45   23.92
  -1  -2   0  657.26   21.54
   1  -2   0  630.46   20.76
   1  -2   0  638.40   20.36
  -1  -2   0  588.13   24.44
   1  -2   1  998.89   30.51
  -1  -2  -1 1012.30   32.58
  -1  -2  -1  832.42   33.38
   1  -2   1 1008.39   29.88
  -1  -2  -1  849.92   33.26
  -1  -2  -2 1645.64   52.68
   1  -2   2 1571.91   48.78
   1  -2   2 1624.08   48.23
   1   2   2 1611.28   48.68
  -1  -2  -2 1523.16   51.83
  -1  -2  -2 1657.52   51.09
  -1  -2  -3   25.79    2.38
  -1  -2  -3   23.82    3.83
   1  -2   3   18.44    2.03
   1   2   3   23.96    2.24
  -1  -2  -3   22.10    3.75
   1  -2   3   17.94    1.99
   1  -2   4  207.13    9.23
   1  -2   4  203.53    8.95
  -1  -2  -4  172.92   11.93
  -1  -2  -4  204.70   12.61
  -1  -2  -5  946.47   32.58
   1  -2   5  959.85   32.19
  -1  -2  -5  969.98   37.64
   1  -2   5  999.22   32.20
  -1  -2  -5  923.47   38.08
   1  -2   6 1945.74   61.84
  -1  -2  -6 1969.28   69.67
  -1  -2  -6 2045.76   62.83
   1  -2   6 1856.10   61.70
   1  -2   7   69.70    5.79
  -1  -2  -7   65.92    8.79
  -1  -2  -7   89.46    6.90
   1  -2   7   75.27    6.08
   1  -2   8   26.33    5.03
   1  -2   8   20.76    3.35
  -1  -2  -8   29.96    6.46
   1  -2   8   20.78    3.50
  -1  -2  -8   20.77    4.30
  -1  -2  -8   32.34    5.31
  -1  -2  -8   28.46    4.61
  -1  -2  -8   28.58    4.21
  -1  -2  -9  452.46   21.83
  -1  -2  -9  463.47   22.53
   1  -2   9  432.75   20.12
   1  -2   9  439.63   22.76
  -1  -2  -9  446.06   20.78
   1  -2  10  205.66   14.37
  -1  -2 -10  207.18   14.03
   1  -2  10  205.59   12.69
   1  -2  10  189.99   12.10
   1   2  11    2.10    3.64
   1  -2  11    3.96    2.55
  -1  -2 -11    3.82    2.84
  -1  -2 -11    3.17    2.61
   1   2  12  121.40   11.73
   1  -2  12  140.93   10.89
  -1  -2 -12  142.33   10.66
   1   2  13  224.06   15.10
  -1   2 -13  274.83   15.66
  -1  -2 -13  255.73   13.78
   1  -2  13  283.07   14.68
  -1  -2 -13  231.68   13.46
   1   2  14   66.07    6.71
  -1   2 -14   75.21    6.49
  -1  -2 -14   75.98    6.15
   1  -2  14   76.56    6.10
   1  -2  15   20.53    2.43
   1   2  15   23.26    3.07
  -1  -3  14   99.11    6.46
   1   3 -14  107.78    7.03
   1  -3 -13    8.05    2.61
   1   3 -13    7.99    3.03
  -1  -3  13    9.61    2.51
  -1   3  13   10.40    3.84
   1   3 -12    0.59    2.58
  -1  -3  12    4.87    2.58
  -1   3  12    1.93    3.18
   1  -3 -12    2.48    2.10
   1  -3 -12    0.47    1.92
   1  -3 -11  282.87   16.05
   1  -3 -11  290.57   17.05
   1   3 -11  323.36   20.72
  -1  -3  11  296.73   17.04
   1   3 -10  162.00   15.78
   1  -3 -10  156.90   12.06
   1  -3 -10  167.17   12.29
   1  -3 -10  175.40   12.54
   1  -3 -10  155.04   11.49
  -1  -3   9  323.24   16.16
  -1  -3   9  328.02   16.55
   1  -3  -9  348.25   18.45
   1  -3  -9  346.02   18.28
   1  -3  -9  320.20   17.90
   1  -3  -8  124.42    9.94
   1  -3  -8  106.13    9.36
   1  -3  -8  132.08   10.31
  -1  -3   8  120.84    8.65
  -1  -3   8  127.96    8.83
  -1  -3   7  423.76   18.23
   1  -3  -7  363.98   18.96
  -1  -3   7  427.66   19.29
   1  -3  -7  443.53   20.24
   1  -3  -7  431.28   19.90
   1  -3  -6    7.41    2.08
  -1  -3   6    7.11    1.94
  -1  -3   6    6.93    2.26
  -1  -3   5   84.59    6.74
   1  -3  -5   91.02    6.93
  -1  -3   5  104.09    6.64
  -1  -3   4  107.69    6.59
  -1  -3   4  106.25    7.29
   1  -3  -4  110.28    7.33
  -1  -3   3  655.93   24.33
   1  -3  -3  635.49   23.13
   1  -3  -3  573.08   21.95
  -1  -3   3  646.78   23.17
   1  -3  -3  573.07   22.07
  -1  -3   3  667.49   23.31
  -1  -3   2    7.76    2.54
   1   3  -2    7.33    1.67
   1  -3  -2    7.44    1.74
   1  -3  -2    8.81    1.76
   1  -3  -1  132.04    7.27
   1   3  -1  129.54    7.19
  -1  -3   1  137.27    8.99
   1  -3  -1  131.93    7.32
   1   3   0   29.15    2.95
  -1  -3   0   30.29    4.22
   1  -3   0   29.33    3.16
   1  -3   0   29.57    2.95
   1  -3   1  313.00   12.98
  -1  -3  -1  307.23   13.30
  -1  -3  -1  295.94   14.66
   1  -3   2    2.26    1.02
  -1  -3  -2    1.55    1.66
  -1  -3  -2    1.13    1.14
  -1  -3  -3  905.91   33.07
   1  -3   3  898.47   30.48
  -1  -3  -3  907.34   31.55
  -1  -3  -4  237.73   12.88
   1  -3   4  201.54   10.33
   1  -3   5   20.74    2.90
   1  -3   5   26.04    3.33
  -1  -3  -5   30.66    4.68
  -1  -3  -6   15.28    3.61
  -1  -3  -6   16.40    3.96
   1  -3   6   15.39    2.76
   1  -3   6   18.30    3.04
   1  -3   6   16.76    2.83
   1  -3   7   56.88    5.64
  -1  -3  -7   60.87    7.21
   1  -3   7   49.07    5.29
  -1  -3  -7   56.64    6.37
  -1  -3  -7   53.90    6.54
   1  -3   7   53.13    5.36
   1  -3   8   10.62    2.55
   1  -3   8   10.02    2.60
  -1  -3  -8   12.89    3.87
   1  -3   8   13.98    3.53
  -1  -3  -8    9.15    3.29
   1  -3   9   39.25    5.94
   1  -3   9   38.70    5.09
   1  -3   9   29.91    4.67
  -1  -3  -9   46.76    6.78
  -1  -3  -9   54.17    6.84
   1  -3  10   45.12    6.24
  -1  -3 -10   59.64    7.36
   1   3  10   49.18    7.81
   1   3  11   88.78    9.91
  -1  -3 -11  116.87    9.82
  -1   3 -11   79.34   11.53
   1  -3  11  109.88    9.43
  -1  -3 -12   64.95    6.74
   1  -3  12   85.08    7.58
   1   3  12   59.58    7.79
  -1   3 -12   61.24    8.47
   1   3  13   17.03    3.98
  -1   3 -13   19.97    3.96
   1  -3  13   24.30    3.60
   1  -3  14    3.67    1.26
   1   3  14    0.58    1.62
   1   4 -13   55.76    5.47
   1  -4 -13   52.72    4.97
   1  -4 -12    1.13    1.86
   1   4 -12   -0.94    2.44
   1  -4 -11  134.79   10.53
   1   4 -11  133.43   12.21
   1  -4 -11  147.02   10.68
   1  -4 -10    6.82    3.12
   1   4 -10    7.90    4.42
   1  -4 -10    9.09    3.58
   1   4  -9   73.73   11.06
  -1  -4   9   93.73    8.52
   1  -4  -9   85.92    8.82
   1  -4  -9  111.32    9.67
   1  -4  -9   96.45    9.23
  -1  -4   9   97.47    8.09
   1   4  -8   34.40    5.48
   1  -4  -8   47.29    6.61
   1   4  -8   30.29    8.29
  -1  -4   8   37.79    5.48
  -1  -4   8   33.93    4.82
   1  -4  -8   33.22    5.72
  -1  -4   7  196.19   12.65
   1  -4  -7  162.86   11.98
  -1  -4   7  206.73   12.92
   1  -4  -7  176.24   12.43
   1   4  -7  199.31   13.21
   1  -4  -6  366.14   18.66
   1  -4  -6  366.34   18.43
   1  -4  -6  388.82   19.41
  -1  -4   6  364.60   18.49
  -1  -4   6  379.89   19.09
   1  -4  -6  416.26   19.53
   1   4  -6  370.68   19.22
  -1  -4   6  399.47   18.48
   1  -4  -5  653.93   27.13
   1  -4  -5  686.63   27.89
   1  -4  -5  635.61   26.57
  -1  -4   5  660.07   27.61
   1   4  -5  627.06   27.03
  -1  -4   5  654.51   26.68
  -1  -4   5  670.73   26.59
  -1  -4   4  400.00   19.03
   1  -4  -4  409.66   19.25
  -1  -4   4  400.19   18.17
   1  -4  -4  370.94   17.92
   1  -4  -4  421.97   18.45
   1   4  -4  360.45   18.03
  -1  -4   4  379.94   17.94
   1  -4  -4  412.66   18.84
   1   4  -3    6.62    2.03
  -1  -4   3    4.56    1.70
   1  -4  -3    1.27    1.39
  -1  -4   3    6.52    2.37
   1  -4  -3    5.16    1.88
   1  -4  -2  279.70   13.66
  -1  -4   2  279.60   14.78
   1   4  -2  259.97   13.25
   1  -4  -2  273.97   13.57
   1  -4  -2  261.43   13.34
  -1  -4   2  274.22   13.77
   1   4  -1  142.37    8.79
   1  -4  -1  141.40    8.80
   1  -4  -1  146.73    9.08
  -1  -4   1  158.65   10.49
  -1  -4   1  150.10    9.54
  -1  -4   0    0.35    0.90
   1  -4   0   -0.31    0.95
  -1  -4   0    0.40    1.74
   1  -4   0    1.68    1.13
   1  -4   1    5.25    1.77
  -1  -4  -1    7.49    1.98
  -1  -4  -1    6.90    2.06
  -1  -4  -1    6.31    2.39
   1  -4   2  656.62   25.16
  -1  -4  -2  665.27   26.72
  -1  -4  -2  629.08   25.36
   1  -4   3  366.17   16.84
  -1  -4  -3  405.84   17.66
   1  -4   4   47.47    5.24
  -1  -4  -4   56.61    6.33
   1  -4   4   50.37    5.06
  -1  -4  -4   63.13    6.21
  -1  -4  -4   57.37    5.84
   1  -4   4   47.42    5.48
  -1  -4  -4   50.18    6.64
  -1  -4  -5  116.47   10.21
   1  -4   5  126.48    8.68
  -1  -4  -5  121.09    9.53
  -1  -4  -5  103.10    9.09
   1  -4   5  120.73    8.52
   1  -4   5  118.63    8.63
   1  -4   5  123.64    9.22
  -1  -4  -6  417.02   20.78
   1  -4   6  398.40   18.80
  -1  -4  -6  444.14   21.79
   1  -4   6  392.34   18.56
   1  -4   6  401.99   19.32
  -1  -4  -7   22.03    4.66
   1  -4   7   16.02    3.37
   1  -4   7   17.18    3.51
  -1  -4  -7   25.26    5.04
  -1  -4  -8   42.71    6.17
   1  -4   8   37.96    5.12
  -1  -4  -8   40.82    6.42
  -1  -4  -9   34.67    5.54
  -1  -4  -9   28.90    5.48
   1  -4   9   27.44    4.43
  -1  -4 -10   45.29    6.42
  -1  -4 -10   46.48    6.14
   1  -4  10   52.93    5.91
  -1  -4 -11    0.91    2.04
   1  -4  11    1.76    1.70
  -1   4 -11    0.76    3.78
  -1  -4 -11    1.25    2.06
   1  -4  12    2.75    1.79
  -1  -4 -12    1.65    1.72
  -1   4 -12    5.10    3.03
  -1  -4 -13    0.89    1.21
  -1   4 -13    1.79    1.66
   1  -5 -12  125.45    7.84
   1   5 -12  116.45    7.81
   1  -5 -12  118.06    7.59
   1  -5 -11  186.08   11.18
  -1  -5  11  168.06    9.75
   1   5 -11  171.16   11.52
   1  -5 -11  185.75   11.06
  -1  -5  10   64.61    6.05
   1   5 -10   58.64    7.59
   1  -5 -10   65.27    7.14
   1  -5 -10   49.94    6.09
  -1  -5  10   68.52    6.59
   1  -5 -10   53.39    6.46
   1   5  -9   36.32    6.83
  -1  -5   9   25.81    4.45
   1  -5  -9   31.28    5.45
  -1  -5   9   26.14    4.09
   1  -5  -9   24.20    4.78
   1  -5  -9   23.01    4.71
   1  -5  -8  230.96   15.14
  -1  -5   8  249.53   14.85
  -1  -5   8  249.62   14.11
   1  -5  -8  253.03   15.85
   1  -5  -8  243.37   14.79
   1  -5  -7  117.75   10.37
   1  -5  -7  102.92    9.89
   1  -5  -7   97.84    9.56
   1  -5  -7   96.70    8.88
   1  -5  -7  124.94   10.63
  -1  -5   7  111.33    9.01
  -1  -5   7  115.33    9.72
   1  -5  -6   92.39    9.20
   1  -5  -6   83.26    8.96
  -1  -5   6  109.43    8.87
   1  -5  -6   82.71    8.72
  -1  -5   6   97.46    8.76
  -1  -5   5  165.89   11.51
   1  -5  -5  180.78   12.91
   1   5  -5  154.58   11.73
   1  -5  -5  154.54   11.87
   1  -5  -5  150.47   11.30
   1  -5  -5  176.49   12.59
  -1  -5   5  183.19   12.12
   1  -5  -4  937.00   37.18
   1   5  -4  899.58   36.82
   1  -5  -4  878.10   36.69
  -1  -5   4 1004.04   37.13
   1  -5  -4  949.05   38.20
  -1  -5   4  975.43   37.07
   1  -5  -4 1003.94   38.20
   1  -5  -4 1011.82   37.57
   1  -5  -3  690.88   28.58
   1  -5  -3  672.61   28.67
   1  -5  -3  730.15   30.60
   1  -5  -3  711.38   29.16
   1   5  -3  683.95   28.85
  -1  -5   3  742.89   29.33
   1  -5  -3  661.21   28.19
  -1  -5   3  734.18   29.24
   1  -5  -3  686.34   29.03
   1  -5  -3  739.32   30.06
   1  -5  -3  713.86   29.28
   1  -5  -2  453.32   21.70
   1  -5  -2  445.50   21.06
  -1  -5   2  444.98   20.76
  -1  -5   2  442.71   21.35
   1  -5  -2  456.78   21.12
   1  -5  -2  502.60   21.66
   1  -5  -2  487.81   22.60
   1  -5  -2  480.09   21.93
   1  -5  -2  455.56   21.20
  -1  -5   2  431.48   20.76
   1  -5  -1  791.07   31.23
   1  -5  -1  805.18   32.01
  -1  -5   1  759.06   30.38
  -1  -5   1  780.95   31.85
  -1  -5   1  782.53   31.56
   1  -5  -1  804.47   32.13
   1  -5  -1  820.38   31.29
   1  -5  -1  784.82   31.29
   1  -5  -1  779.69   30.87
   1  -5   0  733.66   29.96
  -1  -5   0  742.30   30.36
  -1  -5   0  759.75   29.80
  -1  -5   0  782.36   31.03
   1  -5   0  748.74   30.37
   1  -5   0  761.06   30.85
   1  -5   1  912.53   34.68
   1  -5   1  908.71   34.45
  -1  -5  -1  966.97   36.26
   1  -5   1  923.13   35.09
  -1  -5  -1  907.03   35.54
  -1  -5  -1  925.90   35.81
  -1  -5  -1  861.81   34.86
   1  -5   1  917.15   35.32
  -1  -5  -1  898.61   34.37
  -1  -5  -1  938.25   35.00
   1  -5   1  948.14   35.83
  -1  -5  -2   63.58    7.42
  -1  -5  -2   69.45    7.00
   1  -5   2   80.69    7.82
  -1  -5  -2   73.22    7.08
   1  -5   2   81.33    7.54
   1  -5   2   77.44    7.54
   1  -5   2   75.41    7.37
   1  -5   2   85.68    7.53
  -1  -5  -2   79.19    7.86
  -1  -5  -2   69.92    7.23
   1  -5   2   75.35    7.11
  -1  -5  -2   58.37    6.58
  -1  -5  -2   70.48    6.86
  -1  -5  -3 1083.32   41.14
  -1  -5  -3 1116.25   42.88
  -1  -5  -3 1140.26   42.36
   1  -5   3 1098.15   40.86
   1  -5   3 1105.64   41.28
  -1  -5  -3 1097.50   40.70
   1  -5   3 1068.59   40.60
  -1  -5  -3 1151.96   41.62
  -1  -5  -4  480.65   22.50
   1  -5   4  428.68   21.08
  -1  -5  -4  429.61   22.25
   1  -5   4  413.64   20.46
   1  -5   4  444.61   20.01
   1  -5   4  419.16   20.93
  -1  -5  -4  416.40   21.02
   1  -5   5   84.82    8.43
   1  -5   5   89.92    7.81
  -1  -5  -5   77.64    8.74
  -1  -5  -5   80.19    8.29
   1  -5   5   88.49    8.17
   1  -5   5   81.69    8.42
  -1  -5  -5   87.08    8.68
  -1  -5  -6  384.27   20.20
   1  -5   6  425.61   20.31
  -1  -5  -6  405.56   21.46
   1  -5   6  393.61   19.45
   1  -5   6  379.87   20.56
   1  -5   6  392.20   20.18
  -1  -5  -6  418.51   21.06
  -1  -5  -7  372.36   19.92
  -1  -5  -7  410.31   21.27
   1  -5   7  378.46   20.55
  -1  -5  -7  359.30   19.60
   1  -5   7  427.34   19.87
   1  -5   7  371.81   19.42
   1  -5   7  407.97   19.62
  -1  -5  -7  376.19   19.90
  -1  -5  -8  444.68   22.10
  -1  -5  -8  463.09   22.49
   1  -5   8  465.02   22.89
   1  -5   8  450.68   21.20
   1  -5   8  455.85   21.34
  -1  -5  -9   42.17    6.05
  -1  -5  -9   38.71    5.73
   1  -5   9   45.45    5.58
   1  -5  10   84.62    7.14
   1  -5  10   77.12    7.47
  -1  -5 -10   85.59    7.57
  -1   5 -10   77.37   10.01
  -1  -5 -10   78.10    7.23
  -1   5 -11  402.07   20.13
   1  -5  11  419.08   17.86
  -1  -5 -11  364.09   16.89
  -1  -5 -11  376.83   17.56
  -1   5 -12  141.52    8.74
   1  -5  12  129.29    7.56
  -1  -5 -12  138.70    7.97
  -1  -5 -12  128.42    7.50
   1  -6 -11   66.94    5.08
   1  -6 -10    0.27    1.45
   1  -6 -10    0.31    1.63
  -1  -6  10    1.24    1.04
  -1  -6   9  171.86    9.89
   1  -6  -9  153.27   10.51
   1  -6  -9  156.84   10.43
   1  -6  -8   -0.45    1.97
  -1  -6   8    0.36    0.95
   1  -6  -8    2.32    2.41
   1  -6  -8    3.21    2.39
  -1  -6   8   -0.36    1.33
   1  -6  -7  268.92   15.95
  -1  -6   7  243.22   13.78
   1  -6  -7  237.13   15.11
   1  -6  -7  263.88   15.58
   1  -6  -7  269.39   15.92
  -1  -6   7  272.09   14.66
   1  -6  -6  144.15   11.71
  -1  -6   6  134.71   10.10
   1  -6  -6  125.45   10.60
   1  -6  -6  134.60   10.99
   1  -6  -6  136.86   11.30
  -1  -6   6  122.47    9.31
   1  -6  -5    8.85    3.39
   1  -6  -5   17.23    4.40
  -1  -6   5   13.47    3.08
   1  -6  -5    6.99    3.54
  -1  -6   5    8.64    2.87
   1  -6  -4  369.76   19.79
  -1  -6   4  398.07   19.99
   1  -6  -4  414.89   21.36
   1  -6  -4  399.89   21.45
   1  -6  -3  303.78   17.36
  -1  -6   3  301.96   16.82
  -1  -6   3  327.79   17.15
   1  -6  -3  317.87   18.57
   1  -6  -3  297.22   17.65
   1  -6  -3  322.47   17.52
  -1  -6   2   14.79    3.37
   1  -6  -2   13.31    3.45
   1  -6  -2   11.83    3.79
   1  -6  -2   15.02    4.16
  -1  -6   2   14.42    3.37
  -1  -6   2   19.40    4.02
   1  -6  -2   13.94    3.82
  -1  -6   1  834.70   33.47
  -1  -6   1  841.44   33.25
   1  -6  -1  810.47   33.22
   1  -6  -1  796.84   33.77
  -1  -6   1  762.81   32.24
   1  -6  -1  833.52   34.30
   1  -6  -1  785.17   33.25
  -1  -6   0   22.98    4.43
   1  -6   0   16.97    4.57
   1  -6   0    8.77    2.79
   1  -6   0   10.82    3.65
  -1  -6   0   19.95    4.34
  -1  -6   0   24.92    4.54
   1  -6   1 1754.68   60.75
   1  -6   1 1870.71   62.74
  -1  -6  -1 1664.34   61.14
  -1  -6  -1 1780.60   61.40
  -1  -6  -1 1738.90   61.33
   1  -6   1 1863.35   62.14
  -1  -6  -1 1753.70   60.84
   1  -6   1 1717.65   61.13
   1  -6   2    2.52    1.86
  -1  -6  -2    4.55    2.50
  -1  -6  -2    1.90    2.15
  -1  -6  -2    5.00    2.33
  -1  -6  -2    5.34    3.17
  -1  -6  -2    4.96    2.80
   1  -6   2    1.46    1.71
  -1  -6  -3   14.55    3.89
  -1  -6  -3   15.90    3.53
   1  -6   3   12.52    3.27
  -1  -6  -3    9.82    3.32
  -1  -6  -3   16.14    4.26
   1  -6   3   15.88    4.36
  -1  -6  -3   18.57    4.51
   1  -6   4   16.20    3.80
   1  -6   4   16.21    3.62
  -1  -6  -4   21.92    4.75
  -1  -6  -4    9.40    3.58
   1  -6   4   18.68    4.34
  -1  -6  -5  525.80   24.84
   1  -6   5  544.10   24.69
   1  -6   5  500.01   22.78
  -1  -6  -5  503.06   25.10
   1  -6   5  538.35   24.39
   1  -6   5  496.24   23.96
   1  -6   6   12.77    3.10
  -1  -6  -6    5.51    3.09
   1  -6   6    6.13    2.53
  -1  -6  -6    5.59    2.65
  -1  -6  -6    5.55    2.97
   1  -6   6    8.60    2.79
  -1  -6  -6    5.32    2.46
  -1  -6  -7   89.43    8.28
   1  -6   7   77.07    7.78
   1  -6   7   79.72    7.35
  -1  -6  -7   84.36    8.32
   1  -6   7   83.35    7.65
  -1  -6  -7   66.04    7.20
  -1  -6  -7   79.73    8.18
   1  -6   8  229.95   12.76
  -1  -6  -8  240.61   13.73
   1  -6   8  219.60   13.22
  -1  -6  -8  223.19   13.56
  -1  -6  -8  208.54   12.65
   1  -6   9  522.70   20.99
  -1  -6  -9  495.67   21.68
  -1  -6  -9  495.55   20.62
  -1  -6  -9  484.53   20.92
   1  -6   9  542.03   21.96
   1  -6  10    4.15    1.61
  -1  -6 -10    1.41    1.68
  -1  -6 -10    3.39    1.57
  -1  -7   8    0.22    0.72
   1  -7  -8    0.27    1.25
   1  -7  -8    0.54    1.84
  -1  -7   8   -0.23    0.85
  -1  -7   7  108.64    7.44
  -1  -7   7   98.43    6.74
   1  -7  -7   85.21    7.17
   1  -7  -7   86.53    7.51
   1  -7  -7   95.54    7.37
  -1  -7   6    0.71    1.17
   1  -7  -6    2.15    2.30
   1  -7  -6    0.77    1.73
   1  -7  -6    0.37    2.19
  -1  -7   6    1.49    1.29
   1  -7  -5    4.19    2.29
  -1  -7   5    2.91    2.05
  -1  -7   5    0.39    1.22
   1  -7  -5    2.86    2.72
   1  -7  -4    1.01    2.49
  -1  -7   4    5.04    2.08
   1  -7  -4    3.27    2.50
  -1  -7   4    3.94    2.28
  -1  -7   3   51.19    6.26
   1  -7  -3   46.27    6.33
   1  -7  -3   51.75    6.79
   1  -7  -3   61.91    6.67
  -1  -7   3   57.58    6.34
  -1  -7   3   62.22    6.41
   1  -7  -3   46.74    6.10
   1  -7  -2  160.86   11.41
   1  -7  -2  156.68   11.59
   1  -7  -2  153.49   11.19
  -1  -7   2  135.55   10.47
  -1  -7   2  148.32   10.83
   1  -7  -2  172.51   11.89
  -1  -7   2  144.88   10.60
  -1  -7   1    1.90    1.47
   1  -7  -1    3.77    2.19
  -1  -7   1    4.62    2.22
  -1  -7   1   -0.91    2.04
   1  -7  -1    0.99    1.41
  -1  -7   0    3.72    2.17
  -1  -7   0    1.94    1.87
  -1  -7   0   -0.45    2.03
   1  -7   0    1.42    1.91
   1  -7   0    0.99    1.53
   1  -7   1   29.76    4.86
  -1  -7  -1   28.56    4.72
  -1  -7  -1   30.15    4.80
  -1  -7  -1   28.41    4.77
   1  -7   1   30.89    5.11
   1  -7   2    0.90    1.39
  -1  -7  -2    1.41    2.18
   1  -7   2    0.93    1.08
  -1  -7  -2    5.05    2.39
   1  -7   2    0.48    2.02
   1  -7   2    1.42    2.27
  -1  -7  -2    0.96    2.09
   1  -7   3   53.30    6.27
   1  -7   3   50.77    6.20
  -1  -7  -3   55.35    6.83
  -1  -7  -3   54.59    6.10
   1  -7   3   53.87    6.29
  -1  -7  -3   46.14    6.14
   1  -7   4   45.16    5.54
   1  -7   4   31.02    4.82
  -1  -7  -4   31.36    4.95
  -1  -7  -4   33.63    5.47
  -1  -7  -5  105.55    8.27
  -1  -7  -5  108.61    8.89
   1  -7   5   94.20    8.28
   1  -7   5  115.22    8.81
  -1  -7  -5   92.67    8.58
  -1  -7  -6    1.03    1.65
  -1  -7  -6    1.63    2.23
  -1  -7  -6    6.29    2.51
   1  -7   6    1.09    1.27
   1  -7   7    4.18    1.63
  -1  -7  -7    0.87    1.39
  -1  -7  -7    3.38    1.89
   1  -7   8    1.93    1.34
  -1  -7  -8    0.65    1.13
  -1  -7  -8    0.75    1.24
  -1  -8   4   31.17    3.48
   1  -8  -4   28.54    3.57
  -1  -8   4   35.64    3.85
   1  -8  -3  121.59    7.61
   1  -8  -3  100.10    7.28
  -1  -8   3  129.26    7.86
  -1  -8   3  102.63    7.06
   1  -8  -2    0.62    1.14
  -1  -8   2    0.85    1.10
  -1  -8   2    0.29    1.35
  -1  -8   2   -0.30    1.30
   1  -8  -2   -0.31    1.63
   1  -8  -1   40.51    4.86
  -1  -8   1   39.58    4.68
   1  -8  -1   41.70    4.75
  -1  -8   1   42.16    4.63
   1  -8   0    1.72    1.74
  -1  -8   0    1.94    1.25
   1  -8   0    0.67    1.17
  -1  -8   0    0.99    1.50
   1  -8   1   14.23    3.02
   1  -8   1   19.36    3.34
  -1  -8  -1   12.29    2.56
  -1  -8  -1   16.63    3.24
   1  -8   1   18.18    3.12
  -1  -8  -2    6.34    1.84
   1  -8   2    3.61    1.75
  -1  -8  -2    2.60    1.62
   1  -8   2    4.29    1.57
   1  -8   2    6.10    2.13
  -1  -8  -3   42.90    4.32
   1  -8   3   49.75    4.86
   1  -8   3   38.87    4.14
  -1  -8  -4    5.09    1.58
   1  -8   4    9.94    2.04
   1  -8   4    6.95    1.93
  -2   0  15    1.82    1.46
   2   0 -15   -0.27    1.17
  -2   0  14    2.89    2.57
   2   0 -14    2.96    1.83
   2   0 -14    4.37    2.17
  -2   0  13   -0.67    3.48
   2   0 -13    0.45    2.01
   2   0 -13   -0.50    1.93
   2   0 -12  534.71   24.47
   2   0 -12  605.75   26.63
   2   0 -11    2.89    2.02
   2   0 -11    0.58    2.34
  -2   0  11    1.91    4.31
   2   0 -10   25.65    4.55
   2   0 -10   31.41    4.75
   2   0 -10   32.24    4.71
   2   0 -10   28.26    5.50
  -2   0  10   24.89    7.68
  -2   0   9    2.17    4.73
   2   0  -9    0.38    1.54
   2   0  -9    3.05    2.77
   2   0  -9    0.38    1.25
   2   0  -8  249.94   13.17
   2   0  -8  265.20   13.28
   2   0  -7    0.27    0.96
   2   0  -7    5.03    1.98
   2   0  -6  909.72   30.89
  -2   0   6  913.99   29.56
   2   0  -6  871.98   30.68
   2   0  -5    1.30    0.99
   2   0  -5    0.18    0.76
   2   0  -4  134.66    6.57
   2   0  -4  137.40    6.57
   2   0  -3    3.04    0.94
   2   0  -3    0.90    0.47
   2   0  -3    1.84    0.70
   2   0  -3    1.94    0.63
   2   0  -3    0.98    0.70
   2   0  -2 1471.85   43.56
   2   0  -2 1510.11   43.85
  -2   0   2 1394.62   43.43
   2   0  -2 1447.00   42.64
   2   0  -1    0.49    0.51
   2   0  -1    0.54    0.38
  -2   0   1    0.38    0.34
   2   0  -1    0.39    0.45
   2   0  -1    0.21    0.56
   2   0   0 8096.49  231.23
   2   0   0 8445.91  230.22
  -2   0   0 8301.65  229.91
   2   0   1    1.21    0.60
   2   0   1    1.36    0.64
   2   0   1    0.72    0.46
   2   0   1    0.85    0.67
   2   0   2 4920.42  148.14
   2   0   2 4861.00  147.98
   2   0   3    4.77    1.08
   2   0   3    3.75    1.26
   2   0   3    4.59    1.02
   2   0   4  568.60   20.30
   2   0   4  591.93   20.21
   2   0   4  591.79   19.97
   2   0   5    1.20    0.80
   2   0   5    0.20    1.00
   2   0   5    1.55    1.15
  -2   0  -5    0.20    0.81
   2   0   6 1357.86   43.82
  -2   0  -6 1329.46   43.90
   2   0   7    6.31    2.00
  -2   0  -7    0.59    1.20
   2   0   8 1666.42   54.18
  -2   0  -8 1632.72   54.44
  -2   0  -8 1618.85   57.26
   2   0   8 1590.65   58.31
   2   0   9    5.54    3.59
  -2   0  -9    0.40    1.24
   2   0   9    1.91    1.78
  -2   0  -9    2.63    5.53
  -2   0  -9   -0.54    2.25
   2   0  10  951.92   40.41
  -2   0 -10  998.32   39.64
  -2   0 -10  979.08   36.96
   2   0  10 1011.32   36.75
   2   0  11    2.61    3.32
  -2   0 -11    1.14    2.39
   2   0  12  184.08   13.96
  -2   0 -12  216.27   14.11
  -2   0 -12  206.85   14.48
  -2   0 -13    1.41    2.05
  -2   0 -14  204.24   11.23
  -2   0 -14  206.21   11.55
  -2   0 -15    1.06    1.10
  -2   0 -15   -0.20    0.77
   2  -1 -15   90.16    6.37
   2  -1 -15   87.80    6.54
  -2  -1  15   96.10    6.77
   2   1 -15   83.14    5.96
  -2   1  15   82.32    7.31
   2  -1 -14   33.06    4.87
   2  -1 -14   35.59    4.69
   2   1 -14   32.45    4.30
  -2  -1  14   26.10    4.64
  -2   1  13   12.28    4.37
   2   1 -13   21.93    3.87
   2  -1 -13   27.04    4.88
  -2  -1  13   20.62    5.37
   2  -1 -13   24.81    4.44
   2  -1 -12  289.28   16.59
   2   1 -12  229.63   14.10
  -2   1  12  212.93   17.51
  -2  -1  12  221.46   17.07
   2  -1 -12  266.88   15.48
   2  -1 -11   85.45    8.35
   2   1 -11   80.75    7.83
  -2   1  11   77.29   11.74
   2  -1 -11   97.14    9.38
  -2  -1  11   64.35   10.01
   2   1 -10   64.57    8.64
   2  -1 -10   64.92    7.36
  -2  -1  10   35.08    8.36
   2  -1 -10   64.25    6.92
   2  -1 -10   58.59    6.72
   2  -1 -10   70.70    7.84
   2   1 -10   77.23    7.24
  -2   1  10   42.22    9.67
   2  -1 -10   53.48    6.14
  -2  -1   9    1.91    4.98
   2  -1  -9    1.14    1.47
   2  -1  -9    1.66    1.67
   2   1  -9    0.39    1.52
  -2  -1   9    7.35    2.04
   2  -1  -9    2.81    2.04
   2   1  -9    5.18    3.85
   2   1  -9    1.97    1.52
   2  -1  -9    1.67    2.06
   2  -1  -9    0.48    2.01
  -2   1   9    2.29    5.15
   2  -1  -8  417.53   19.08
   2   1  -8  443.16   19.10
   2  -1  -8  436.28   18.76
   2  -1  -8  460.57   20.30
  -2  -1   8  430.45   17.82
  -2  -1   8  412.20   18.41
   2  -1  -7   27.16    3.49
   2   1  -7   16.62    2.80
  -2  -1   7   21.58    2.90
   2   1  -7   20.36    3.14
  -2  -1   7   23.08    3.51
   2  -1  -7   24.22    3.72
   2  -1  -6 1022.34   34.48
   2   1  -6  987.43   32.93
   2   1  -6  971.62   33.28
  -2  -1   6  975.03   32.64
   2  -1  -6  958.25   32.86
   2  -1  -5  954.05   31.21
   2  -1  -5  945.15   32.25
   2   1  -5  955.37   31.20
   2   1  -5  948.33   31.57
   2   1  -4  386.46   14.00
   2  -1  -4  383.96   14.39
   2  -1  -4  392.78   14.81
   2  -1  -4  376.12   13.91
   2   1  -3 4081.50  117.50
   2  -1  -3 4026.27  117.29
  -2  -1   3 4051.20  118.26
   2  -1  -3 4055.05  117.85
   2  -1  -3 4020.97  117.22
   2  -1  -3 3958.38  118.11
   2  -1  -3 3997.25  117.50
   2   1  -3 4055.01  117.71
   2   1  -2 1850.39   54.10
   2   1  -2 1872.19   53.77
   2  -1  -2 1756.56   53.68
   2  -1  -2 1742.66   53.99
  -2  -1   2 1867.05   54.36
   2  -1  -2 1728.86   53.65
   2  -1  -2 1809.13   54.24
   2  -1  -2 1851.61   54.04
   2  -1  -1  679.40   21.75
   2  -1  -1  685.75   22.23
   2   1  -1  718.17   22.36
  -2  -1   1  748.14   22.46
   2  -1  -1  684.32   22.59
   2  -1  -1  706.94   22.42
  -2  -1   0  824.88   26.04
   2   1   0  872.65   26.31
   2  -1   0  841.59   26.18
   2  -1   0  814.91   26.50
   2  -1   0  805.18   25.25
   2  -1   0  830.41   26.11
   2  -1   0  873.76   25.79
   2  -1   0  862.35   26.38
   2  -1   1 2481.98   75.43
   2  -1   1 2516.33   74.43
   2  -1   1 2517.38   75.11
   2  -1   1 2542.84   74.86
   2   1   1 2630.34   74.76
   2   1   1 2581.55   75.29
   2  -1   1 2570.48   75.44
   2  -1   2 2189.71   65.58
   2   1   2 2181.81   65.22
   2  -1   2 2152.43   64.53
   2  -1   2 2192.54   64.88
   2  -1   2 2175.17   64.97
   2   1   2 2278.35   64.72
   2  -1   2 2107.27   64.83
   2  -1   3  479.33   17.22
   2  -1   3  506.68   17.43
   2  -1   3  501.97   17.96
   2  -1   3  483.71   17.05
   2   1   3  520.68   17.12
   2   1   3  508.61   17.73
   2  -1   4   39.24    3.24
   2  -1   4   44.38    3.51
   2   1   4   42.76    3.33
   2  -1   4   40.85    3.36
  -2   1  -4   37.25    3.13
   2  -1   4   37.54    3.57
   2  -1   5  808.00   27.39
  -2   1  -5  785.75   27.06
   2   1   5  791.65   26.93
   2  -1   5  797.08   27.26
  -2   1  -6 1974.07   63.17
   2   1   6 2082.62   63.21
  -2  -1  -6 1878.86   77.15
  -2  -1  -6 2046.18   63.84
   2   1   7  270.32   12.92
  -2  -1  -7  271.61   13.50
   2  -1   7  269.63   13.21
   2  -1   7  272.43   12.96
  -2  -1  -7  292.87   24.18
  -2  -1  -8   36.18    5.81
  -2   1  -8   38.46    5.43
   2  -1   8   36.26    5.51
   2  -1   8   40.92    4.87
   2   1   8   41.00    4.68
  -2  -1  -8   42.59    5.06
  -2  -1  -8   50.62   10.69
   2  -1   8   40.04    4.53
   2   1   9  772.09   29.74
  -2  -1  -9  761.55   30.57
  -2  -1  -9  858.88   34.44
   2  -1   9  775.79   30.25
   2  -1   9  782.32   32.77
  -2   1  -9  751.71   32.20
   2   1   9  754.90   34.21
  -2  -1  -9  711.17   39.78
   2  -1  10  597.37   27.75
   2  -1  10  586.64   25.58
  -2  -1 -10  642.55   29.05
  -2   1 -10  608.37   27.75
   2   1  10  578.84   29.18
  -2  -1 -10  690.02   35.80
  -2  -1 -10  608.60   28.86
  -2  -1 -11   23.55    5.04
   2   1  11   18.89    5.12
   2  -1  11   24.03    4.69
  -2   1 -11   18.11    4.38
  -2  -1 -11   19.92    4.66
   2  -1  12   10.50    3.35
  -2  -1 -12   11.71    3.62
   2   1  12    8.65    4.02
  -2   1 -12    9.78    3.18
  -2  -1 -12   11.70    3.52
   2   1  13   54.43    7.01
  -2   1 -13   59.30    7.07
   2  -1  13   72.32    6.70
  -2  -1 -13   61.11    6.51
  -2   1 -14   91.86    7.36
  -2  -1 -14   94.77    7.07
   2   1  14   88.69    7.50
  -2  -1 -14   97.34    7.10
  -2   1 -14   85.31    6.60
   2  -1  14  107.37    7.09
  -2  -1 -15   22.07    2.64
   2   1  15   22.10    2.84
  -2   1 -15   22.97    2.88
  -2  -1 -15   21.56    2.59
   2  -2 -15   32.67    3.65
  -2   2  15   43.22    4.88
  -2  -2  15   40.27    3.83
  -2   2  14   37.60    5.84
   2  -2 -14   39.21    4.85
  -2  -2  14   30.35    4.26
  -2  -2  13  175.18   12.24
   2  -2 -13  170.11   11.98
   2   2 -13  199.24   12.46
   2   2 -12    6.42    3.47
  -2  -2  12    9.24    3.93
   2  -2 -12    5.84    2.77
   2   2 -11  178.93   14.11
   2  -2 -11  136.91   11.40
  -2  -2  11  155.70   13.65
   2  -2 -10   87.08    8.51
   2  -2 -10   82.63    8.50
  -2  -2  10   80.14   10.31
  -2  -2  10   88.64    8.46
  -2  -2  10   88.45    7.68
   2  -2 -10   77.25    8.30
   2   2 -10   90.25   10.70
   2  -2 -10   92.61    8.14
  -2  -2   9   15.62    3.56
   2  -2  -9   16.45    3.79
   2  -2  -9   17.00    3.99
   2   2  -9   12.69    5.16
   2  -2  -9   16.12    3.56
   2  -2  -9   21.63    4.34
  -2  -2   9   12.36    3.15
  -2  -2   9   14.49    2.92
  -2  -2   9   14.88    5.56
   2  -2  -9   14.87    3.62
  -2  -2   8 1351.67   45.66
   2  -2  -8 1409.73   47.30
   2  -2  -8 1311.13   46.17
   2  -2  -8 1448.31   48.19
   2   2  -8 1324.63   54.33
  -2  -2   8 1352.14   46.76
   2  -2  -8 1318.60   46.77
   2  -2  -8 1278.34   47.46
   2  -2  -8 1373.20   48.04
  -2  -2   8 1260.76   46.61
  -2  -2   7  145.23    9.49
  -2  -2   7  139.67    9.09
  -2  -2   7  145.02    8.53
   2  -2  -7  128.44    8.76
   2  -2  -7  120.86    8.96
  -2  -2   6  298.86   14.75
   2  -2  -6  298.31   13.71
  -2  -2   6  284.38   13.75
   2  -2  -6  291.53   14.19
  -2  -2   6  301.11   13.40
   2  -2  -5   18.06    2.71
  -2  -2   5   16.20    2.61
   2  -2  -5   16.98    2.73
   2  -2  -4 1148.16   38.05
   2  -2  -4 1167.86   37.36
   2  -2  -4 1187.61   37.51
  -2  -2   4 1146.12   37.83
  -2  -2   3  273.72   11.08
   2  -2  -3  252.44   10.22
   2  -2  -3  261.98   10.84
   2   2  -3  261.26   11.07
   2  -2  -3  259.17   10.74
  -2  -2   3  257.05   15.26
   2  -2  -3  275.98   10.70
   2  -2  -3  246.79   10.36
   2  -2  -2   37.04    3.10
   2  -2  -2   37.12    3.07
   2  -2  -2   40.32    3.29
  -2  -2   2   52.55    3.56
   2   2  -2   45.21    3.47
   2  -2  -2   40.32    3.35
  -2  -2   2   50.86    7.00
   2  -2  -1  473.17   17.02
   2  -2  -1  500.28   17.25
   2  -2  -1  500.47   17.35
   2  -2  -1  490.56   17.34
  -2  -2   1  483.86   17.01
  -2  -2   1  549.56   26.22
   2  -2  -1  483.77   17.53
   2   2  -1  500.93   17.43
   2  -2   0    3.31    1.17
   2  -2   0    6.21    1.29
   2  -2   0    3.11    1.21
   2  -2   0    2.39    0.73
   2  -2   0    1.21    1.03
  -2  -2   0    0.78    1.25
  -2  -2   0    1.89    3.59
   2  -2   0    2.03    0.61
   2   2   1   41.49    3.33
   2  -2   1   50.33    3.55
  -2  -2  -1   47.88    5.56
   2  -2   1   51.66    3.27
   2  -2   1   46.11    3.15
   2  -2   1   54.81    3.74
   2  -2   1   46.60    3.62
  -2  -2  -1   39.86    6.64
   2   2   2  192.90    8.83
   2  -2   2  205.48    8.25
   2  -2   2  217.50    8.89
  -2  -2  -2  205.73   13.78
  -2  -2  -2  206.84   13.85
   2  -2   2  215.45    8.89
   2  -2   2  217.37    9.00
  -2  -2  -2  187.00   12.05
   2  -2   2  207.52    8.85
   2  -2   2  194.05    8.91
   2  -2   3 1326.57   41.36
   2  -2   3 1329.94   40.88
   2   2   3 1285.15   41.28
   2  -2   3 1319.54   40.73
  -2  -2  -3 1237.04   48.66
  -2  -2  -3 1224.60   49.72
  -2  -2  -4 2602.38   92.60
   2  -2   4 2698.90   81.47
   2   2   4 2793.14   81.93
  -2  -2  -4 2561.05   91.87
   2  -2   4 2692.28   82.01
   2  -2   5    3.11    1.31
   2  -2   5    2.03    1.05
  -2  -2  -5    4.63    4.02
   2  -2   5    3.52    1.45
  -2  -2  -5    0.75    2.61
  -2  -2  -6   32.03    4.12
   2  -2   6   41.64    4.23
   2  -2   6   41.27    4.29
   2  -2   6   43.04    4.33
  -2  -2  -6   33.01    6.68
   2  -2   7  113.48    7.99
  -2  -2  -7  111.04    8.29
   2  -2   7  110.80    8.99
   2  -2   7  120.82    8.15
  -2  -2  -7  138.45   10.95
   2   2   7  102.85    9.91
  -2  -2  -7  132.13   12.33
  -2  -2  -7  136.18   13.80
  -2  -2  -8    2.02    1.76
   2  -2   8    7.12    2.23
  -2  -2  -8    6.41    3.11
   2  -2   8    7.01    2.39
   2   2   8    1.83    2.75
  -2  -2  -8    3.50    3.95
   2  -2   8    7.32    3.01
  -2  -2  -9   42.97    5.65
  -2  -2  -9   47.05    6.71
   2  -2   9   44.41    5.49
   2  -2   9   40.84    5.20
  -2  -2  -9   44.78    8.36
   2  -2   9   45.47    6.31
   2   2   9   35.68    6.69
   2  -2  10   73.81    8.06
  -2  -2 -10   71.59    8.19
   2   2  10   50.54    7.85
  -2  -2 -11   12.01    3.71
   2  -2  11    5.20    2.64
   2   2  11    1.99    2.99
  -2  -2 -12   29.37    4.65
   2  -2  12   27.41    4.65
   2   2  12   26.02    5.57
  -2  -2 -12   28.84    4.96
   2   2  13   36.57    5.47
   2  -2  13   42.75    5.00
  -2  -2 -13   33.86    4.47
  -2   2 -13   38.10    5.62
   2  -2  14   10.16    2.10
   2   2  14   12.84    2.94
  -2   2 -14   11.47    2.65
  -2   3  14   58.16    6.32
   2   3 -14   72.72    5.71
  -2   3  13   24.09    4.95
   2   3 -13   19.69    3.88
   2   3 -12   32.39    5.60
   2  -3 -12   21.78    4.39
   2  -3 -12   23.94    4.43
   2   3 -11    2.00    3.38
   2  -3 -11    0.54    2.07
   2  -3 -11    1.89    2.34
   2  -3 -10 1323.03   48.32
   2   3 -10 1285.36   52.35
   2  -3 -10 1187.88   47.69
   2  -3 -10 1366.75   47.81
  -2  -3   9  352.67   17.55
  -2  -3   9  341.71   18.42
  -2  -3   9  389.79   18.77
   2  -3  -9  342.22   19.03
   2  -3  -9  361.50   19.20
   2   3  -9  375.91   23.42
   2  -3  -9  371.10   18.87
  -2  -3   8   46.81    5.72
   2  -3  -8   48.44    6.29
   2   3  -8   40.40    8.25
  -2  -3   8   42.59    5.65
  -2  -3   8   48.73    5.38
   2  -3  -8   51.16    6.38
   2  -3  -8   42.93    5.91
   2  -3  -8   52.53    6.30
  -2  -3   7    1.68    1.41
   2  -3  -7    1.26    2.08
   2   3  -7    2.51    4.77
  -2  -3   7    0.38    1.32
  -2  -3   7    1.64    1.73
   2  -3  -7    0.42    1.91
   2  -3  -7    0.43    1.65
  -2  -3   7    0.98    1.80
   2   3  -7    2.44    1.64
  -2  -3   6  786.40   30.13
   2   3  -6  758.05   29.52
  -2  -3   6  752.64   28.89
  -2  -3   6  804.59   28.59
   2  -3  -6  794.53   30.01
   2  -3  -6  711.74   29.17
  -2  -3   5  406.25   17.20
   2   3  -5  406.57   17.85
  -2  -3   5  393.26   18.37
   2  -3  -5  394.49   17.12
  -2  -3   4  382.45   16.05
  -2  -3   4  381.86   17.62
   2  -3  -4  396.24   16.60
   2   3  -4  398.35   16.95
   2  -3  -3  110.81    6.70
  -2  -3   3  108.32    6.58
   2  -3  -3  113.39    7.07
   2  -3  -3  112.20    6.78
  -2  -3   3  101.19    8.70
   2   3  -3  111.37    7.21
   2   3  -2 3088.78   91.89
   2  -3  -2 3045.07   91.71
  -2  -3   2 2972.97   90.80
   2  -3  -2 2998.82   91.36
  -2  -3   2 3054.71   97.39
   2  -3  -2 3010.01   91.52
   2  -3  -1   95.72    5.76
   2   3  -1   89.40    5.92
   2  -3  -1  100.92    6.20
   2  -3  -1   93.15    6.16
   2  -3  -1   95.57    6.11
  -2  -3   1   89.34    5.50
  -2  -3   1   90.42    8.82
   2  -3   0   42.89    3.93
   2  -3   0   41.67    3.66
   2  -3   0   53.62    4.41
  -2  -3   0   38.36    5.82
  -2  -3   0   42.71    3.95
   2  -3   1  457.84   17.78
   2   3   1  471.57   17.83
  -2  -3  -1  469.00   19.33
   2  -3   1  461.09   18.02
  -2  -3  -1  464.64   22.41
  -2  -3  -2 5163.86  146.81
   2   3   2 4901.80  142.76
   2  -3   2 4761.03  142.71
   2  -3   2 4839.20  142.90
  -2  -3  -2 4698.15  147.89
   2  -3   2 4683.86  141.97
   2  -3   3  557.92   20.76
  -2  -3  -3  584.34   24.92
   2  -3   3  547.89   20.74
  -2  -3  -4  128.16   10.28
   2  -3   4  118.67    7.48
   2  -3   5  150.87    9.17
  -2  -3  -5  159.00   12.18
   2  -3   6   92.16    7.66
   2  -3   6   93.61    7.31
  -2  -3  -6  121.84   10.33
   2  -3   6   90.98    7.17
  -2  -3  -6  119.49   10.44
   2  -3   7   24.07    3.73
   2  -3   7   24.52    3.83
  -2  -3  -7   22.32    5.16
  -2  -3  -7   27.02    5.18
   2  -3   7   21.84    3.84
   2  -3   7   17.21    3.67
   2  -3   8  388.95   18.69
   2  -3   8  400.48   19.27
   2  -3   8  398.15   19.40
   2  -3   8  416.91   20.23
  -2  -3  -8  413.07   21.81
   2  -3   9   20.06    4.28
  -2  -3  -9   16.68    4.47
   2   3   9   13.08    4.54
   2  -3   9   20.76    3.72
   2  -3  10  124.42   10.19
   2   3  10  111.55   11.23
  -2  -3 -10  135.94   11.00
   2  -3  11    0.46    2.01
   2   3  11    2.39    2.95
  -2  -3 -11    0.95    2.06
   2   3  12  126.61   10.38
  -2  -3 -12  116.60    8.80
  -2   3 -12  100.02   10.50
   2  -3  12  131.18    9.26
   2   3  13   30.30    4.61
   2  -3  13   31.31    3.87
  -2   3 -13   27.37    4.25
   2  -3  14   66.08    4.62
   2   3  14   55.56    4.86
   2   4 -13  216.68   11.23
   2  -4 -13  198.52   10.69
   2  -4 -12   11.46    3.19
   2   4 -12    9.75    3.06
   2   4 -11   22.05    4.96
   2  -4 -11   18.44    4.26
   2   4 -10    4.67    3.89
   2  -4 -10    6.25    3.10
   2  -4 -10    8.63    3.30
   2  -4 -10   10.11    3.63
  -2  -4   9   98.58    8.03
   2  -4  -9  117.15   10.16
   2  -4  -9  110.11    9.92
   2   4  -9   97.69   11.03
   2  -4  -9  108.24    9.64
   2   4  -8  349.19   23.06
  -2  -4   8  417.80   20.49
   2  -4  -8  431.39   21.26
  -2  -4   8  371.81   18.50
   2  -4  -8  421.87   20.64
  -2  -4   7  451.86   20.57
   2  -4  -7  458.89   22.44
  -2  -4   7  505.22   23.35
   2  -4  -7  511.29   23.16
  -2  -4   7  466.40   21.69
  -2  -4   7  459.36   21.60
   2   4  -7  462.33   22.77
   2  -4  -7  476.29   22.23
  -2  -4   6  164.67   11.90
   2  -4  -6  143.35   10.24
  -2  -4   6  149.61   10.37
   2  -4  -6  168.53   11.53
   2   4  -6  144.90   10.85
  -2  -4   6  145.20   10.28
  -2  -4   5  497.75   22.93
   2  -4  -5  476.32   21.57
  -2  -4   5  454.60   20.42
   2  -4  -5  422.89   20.16
   2  -4  -5  449.67   21.29
   2  -4  -5  443.68   21.25
   2   4  -5  465.65   21.37
   2  -4  -4  578.68   24.78
  -2  -4   4  615.74   24.99
   2   4  -4  605.48   25.44
   2  -4  -4  624.87   25.77
   2  -4  -4  614.02   25.77
   2  -4  -4  593.26   25.79
  -2  -4   4  651.14   27.49
   2  -4  -4  631.34   25.15
   2  -4  -3 1007.65   36.69
  -2  -4   3 1052.88   37.28
   2  -4  -3 1010.93   36.90
   2   4  -3 1031.32   37.48
   2  -4  -3 1017.57   37.29
  -2  -4   3 1084.46   38.12
   2  -4  -3 1061.26   38.58
  -2  -4   3 1083.77   39.75
   2  -4  -2  216.67   12.07
   2  -4  -2  224.12   12.29
   2  -4  -2  215.06   11.86
   2   4  -2  238.13   12.41
  -2  -4   2  245.18   14.56
  -2  -4   2  243.86   13.41
   2  -4  -1 1980.23   63.22
   2   4  -1 1880.72   62.59
   2  -4  -1 1969.08   63.42
  -2  -4   1 2026.33   67.19
   2  -4   0   43.62    4.70
   2  -4   0   39.83    4.69
  -2  -4   0   50.00    6.32
   2  -4   1  135.23    8.64
   2  -4   1  124.58    8.55
  -2  -4  -1  120.60    9.87
   2  -4   2  250.65   12.72
   2  -4   2  241.98   12.76
  -2  -4  -2  244.03   14.45
  -2  -4  -2  227.06   13.05
  -2  -4  -2  254.86   13.88
  -2  -4  -3  313.43   16.96
  -2  -4  -3  337.85   16.69
   2  -4   3  334.91   16.23
   2  -4   3  364.42   16.25
  -2  -4  -3  353.28   19.46
  -2  -4  -3  346.64   16.49
   2  -4   4   61.14    5.67
   2  -4   4   56.55    5.63
  -2  -4  -4   49.79    7.14
  -2  -4  -4   45.24    6.04
   2  -4   4   50.64    5.52
  -2  -4  -4   58.85    6.17
   2  -4   5  306.07   15.44
   2  -4   5  310.96   15.76
  -2  -4  -5  302.41   16.70
  -2  -4  -5  328.41   18.18
   2  -4   5  289.55   15.11
  -2  -4  -5  320.24   18.94
  -2  -4  -5  282.31   16.95
   2  -4   5  305.76   16.31
  -2  -4  -6   77.08    8.26
   2  -4   6   82.27    7.32
   2  -4   6   67.75    7.33
  -2  -4  -6   76.58    8.41
   2  -4   6   79.42    7.23
  -2  -4  -6   60.06    8.12
   2  -4   6   65.78    6.76
   2  -4   7  595.31   25.12
  -2  -4  -7  580.02   27.60
   2  -4   7  576.76   25.44
  -2  -4  -7  571.62   27.17
   2  -4   7  585.68   25.30
   2  -4   7  562.96   24.97
  -2  -4  -7  551.20   26.83
  -2  -4  -8   37.55    6.47
   2  -4   8   36.64    5.13
   2  -4   9    3.53    1.85
  -2  -4  -9    4.98    3.09
   2  -4  10    1.26    1.30
  -2  -4 -10    3.99    2.73
  -2  -4 -11  488.83   21.27
   2  -4  11  481.78   20.23
  -2   4 -12   -0.48    2.43
   2  -4  12    1.33    1.54
  -2  -4 -12    1.44    1.57
   2  -4  12    0.28    0.79
  -2  -4 -13   54.79    4.50
   2  -4  13   51.39    4.08
  -2   4 -13   61.60    5.24
   2  -4  13   57.99    4.62
   2  -5 -12   13.42    2.80
   2   5 -12   20.50    3.05
   2  -5 -12   14.44    2.73
   2  -5 -11    2.50    2.17
   2  -5 -11    0.37    2.22
   2   5 -11   -2.25    2.00
   2  -5 -11    1.07    2.00
  -2  -5  10   52.09    5.26
   2  -5 -10   53.97    6.22
   2  -5 -10   43.28    5.86
   2  -5 -10   34.57    5.63
   2   5 -10   42.83    5.99
   2  -5 -10   46.94    5.90
  -2  -5   9    4.20    1.78
   2  -5  -9    3.57    2.72
   2  -5  -9    1.40    2.37
   2  -5  -9   -0.52    2.90
   2  -5  -9    4.57    2.77
  -2  -5   9    2.47    1.92
   2  -5  -8  393.15   20.84
  -2  -5   8  409.22   19.73
   2  -5  -8  372.33   20.52
   2  -5  -8  422.77   20.42
   2  -5  -8  411.43   21.19
   2  -5  -7    6.45    3.49
   2  -5  -7    5.40    3.15
  -2  -5   7    7.54    2.81
  -2  -5   7    7.62    2.46
   2  -5  -7   12.72    4.18
   2  -5  -7    4.46    2.91
   2  -5  -7    7.77    3.49
  -2  -5   6   16.06    3.76
   2  -5  -6   21.08    4.72
   2  -5  -6   12.33    3.99
   2  -5  -6   17.99    4.81
  -2  -5   6   15.08    3.50
  -2  -5   6   16.94    3.95
   2  -5  -6   15.25    4.24
  -2  -5   5  952.71   36.85
  -2  -5   5  987.02   38.03
   2  -5  -5  950.69   38.04
   2  -5  -5  922.00   37.44
  -2  -5   5  976.56   36.78
   2   5  -5  891.68   37.06
   2  -5  -5  927.36   37.91
   2  -5  -5  896.91   36.66
  -2  -5   4   15.31    3.54
   2  -5  -4   18.48    4.40
   2   5  -4   11.25    3.09
   2  -5  -4   24.55    4.68
   2  -5  -4   12.88    3.91
   2  -5  -4   15.06    3.47
   2  -5  -4   12.38    3.85
  -2  -5   4   13.77    3.60
   2  -5  -3   37.53    5.71
   2  -5  -3   37.63    6.00
   2  -5  -3   33.12    5.63
   2  -5  -3   38.56    5.49
   2  -5  -3   34.35    4.98
   2  -5  -3   35.66    5.05
   2  -5  -3   35.11    5.44
  -2  -5   3   39.78    5.58
  -2  -5   3   37.52    5.94
   2   5  -3   37.99    5.23
   2  -5  -3   29.52    4.86
  -2  -5   3   26.35    4.55
   2  -5  -2  102.54    8.89
   2  -5  -2   95.57    8.31
   2  -5  -2   88.98    8.17
   2  -5  -2   87.95    8.78
  -2  -5   2   92.45    9.10
   2  -5  -2   78.83    7.68
  -2  -5   2  100.70    8.62
   2  -5  -2   95.35    8.32
   2  -5  -2  105.99    9.34
  -2  -5   2   98.79    8.81
   2   5  -2   95.34    8.10
   2  -5  -2   85.89    8.14
  -2  -5   2   97.36    9.64
  -2  -5   1 1026.32   38.98
   2  -5  -1 1009.46   38.61
   2  -5  -1 1002.81   38.26
   2  -5  -1  949.41   37.64
   2  -5  -1 1051.27   38.13
   2  -5  -1 1017.95   39.08
   2  -5  -1  961.43   38.00
  -2  -5   1 1066.05   40.79
  -2  -5   1 1054.93   41.34
  -2  -5   1 1006.31   39.18
   2  -5  -1 1008.98   39.15
   2  -5   0  234.34   14.31
   2  -5   0  214.60   13.27
   2  -5   0  222.05   13.37
  -2  -5   0  204.89   13.42
   2  -5   0  227.77   13.69
  -2  -5   0  224.31   13.13
  -2  -5   0  238.98   14.58
  -2  -5   0  232.11   15.44
  -2  -5   0  207.97   14.36
   2  -5   0  233.81   14.16
   2  -5   1   40.82    6.10
  -2  -5  -1   34.99    5.26
   2  -5   1   44.35    5.42
   2  -5   1   36.22    5.07
   2  -5   1   46.57    5.99
  -2  -5  -1   36.19    5.35
   2  -5   1   41.01    6.08
  -2  -5  -1   31.86    5.60
  -2  -5  -1   41.64    6.49
   2  -5   1   47.25    5.70
  -2  -5  -1   40.15    5.29
   2  -5   2   96.84    8.76
   2  -5   2   96.89    8.50
   2  -5   2  127.48   10.00
   2  -5   2  102.99    9.07
  -2  -5  -2  102.71    9.46
   2  -5   2   97.97    8.45
   2  -5   2   98.29    8.41
  -2  -5  -2   89.68    8.39
  -2  -5  -2  137.36   10.24
   2  -5   2   94.16    8.58
  -2  -5  -2  114.35   10.21
  -2  -5  -2  115.47   10.28
  -2  -5  -2  105.38    8.85
  -2  -5  -3    6.49    2.54
   2  -5   3    1.43    2.48
   2  -5   3    3.71    1.95
  -2  -5  -3    9.55    3.60
  -2  -5  -3    3.87    2.03
  -2  -5  -3    6.45    3.28
   2  -5   4  213.40   13.85
   2  -5   4  202.49   12.54
   2  -5   4  213.22   13.60
  -2  -5  -4  229.60   14.67
   2  -5   4  207.99   13.53
  -2  -5  -4  212.00   15.02
  -2  -5  -4  208.69   13.95
   2  -5   5    0.44    1.26
   2  -5   5    0.49    1.52
  -2  -5  -5   -0.56    1.31
  -2  -5  -5    1.07    2.40
   2  -5   5    0.53    2.38
   2  -5   5    3.60    3.11
  -2  -5  -5   -1.24    3.16
  -2  -5  -6   21.20    4.57
   2  -5   6   10.00    3.46
   2  -5   6   11.89    3.70
  -2  -5  -6   20.19    4.86
   2  -5   6   24.45    4.33
   2  -5   6   23.06    4.26
  -2  -5  -7  246.98   15.37
   2  -5   7  233.66   15.53
  -2  -5  -7  263.32   16.36
   2  -5   7  252.02   14.88
   2  -5   7  267.67   15.70
  -2  -5  -8    4.52    2.81
   2  -5   8    3.79    2.52
   2  -5   8   -0.90    1.74
   2  -5   8    0.46    2.15
  -2  -5  -8    0.52    2.17
   2  -5   9  212.22   12.56
   2  -5   9  198.20   13.14
  -2  -5  -9  188.06   12.52
  -2  -5 -10   83.31    7.33
   2  -5  10   90.27    7.87
  -2   5 -10   68.34    9.77
  -2   5 -11    1.92    2.84
  -2  -5 -11   -0.94    1.71
   2  -5  11    0.94    1.32
  -2  -5 -11    1.12    1.53
   2  -5  12   31.38    3.27
  -2  -5 -12   30.42    3.14
  -2  -5 -12   27.13    3.18
  -2   5 -12   38.13    4.10
  -2  -6  10  112.31    6.98
   2  -6 -10  114.88    7.94
   2  -6  -9    6.53    2.61
   2  -6  -9    6.60    2.93
  -2  -6   9    6.83    1.93
   2  -6  -8   27.44    4.75
  -2  -6   8   29.86    4.08
  -2  -6   8   24.93    3.82
   2  -6  -8   29.02    5.10
  -2  -6   7  112.77    8.52
   2  -6  -7  107.12    9.44
   2  -6  -7  103.10    9.28
  -2  -6   7  101.49    8.33
   2  -6  -7  131.41   10.65
   2  -6  -6   16.54    4.21
  -2  -6   6   22.90    4.09
   2  -6  -6   19.83    4.62
   2  -6  -6   21.40    4.98
  -2  -6   5    1.43    1.36
   2  -6  -5    0.56    2.85
   2  -6  -5    2.63    2.67
   2  -6  -5   -1.76    3.05
  -2  -6   4    4.87    2.27
   2  -6  -4    1.11    2.43
   2  -6  -4    0.52    2.48
   2  -6  -4    2.38    2.77
   2  -6  -3  279.48   17.45
   2  -6  -3  281.25   16.76
   2  -6  -3  287.59   16.61
  -2  -6   3  272.11   15.65
   2  -6  -3  278.68   16.55
   2  -6  -3  284.55   17.04
   2  -6  -3  297.18   17.21
   2  -6  -3  273.64   16.10
  -2  -6   3  286.37   16.15
  -2  -6   2  197.79   13.38
   2  -6  -2  227.68   15.10
   2  -6  -2  230.59   14.61
   2  -6  -2  224.71   14.24
  -2  -6   2  212.65   13.41
   2  -6  -2  211.13   14.06
   2  -6  -2  211.99   14.61
   2  -6  -1  492.20   23.94
  -2  -6   1  433.71   21.11
   2  -6  -1  469.23   22.76
   2  -6  -1  463.80   22.24
  -2  -6   1  426.17   21.59
   2  -6  -1  441.91   22.83
  -2  -6   1  448.17   22.68
  -2  -6   0    9.96    3.31
   2  -6   0   15.95    3.90
   2  -6   0   13.18    4.39
   2  -6   0    8.56    2.87
  -2  -6   0   11.35    3.51
  -2  -6   0    8.13    2.84
   2  -6   1  472.04   23.06
  -2  -6  -1  436.99   22.01
   2  -6   1  410.00   21.15
  -2  -6  -1  427.06   21.42
   2  -6   1  437.89   21.58
   2  -6   1  427.28   21.72
  -2  -6  -1  431.17   20.75
  -2  -6  -2  405.24   21.25
   2  -6   2  416.59   20.91
  -2  -6  -2  391.16   19.86
   2  -6   2  426.12   21.13
  -2  -6  -2  383.10   20.95
   2  -6   2  416.86   20.84
  -2  -6  -2  413.92   20.79
   2  -6   2  415.05   21.38
   2  -6   3   25.78    5.07
  -2  -6  -3   17.19    3.72
   2  -6   3   19.55    4.39
  -2  -6  -3   16.99    4.34
   2  -6   3   19.85    4.06
  -2  -6  -3   12.87    3.53
  -2  -6  -3    9.98    3.57
   2  -6   4  154.16   11.58
  -2  -6  -4  146.84   11.62
  -2  -6  -4  136.13   11.71
   2  -6   4  147.63   11.53
  -2  -6  -5  103.48    9.87
  -2  -6  -5   85.96    8.78
   2  -6   5   84.81    8.41
   2  -6   5  102.22    9.34
   2  -6   5   95.34    8.85
  -2  -6  -6   15.74    3.80
   2  -6   6   20.71    3.78
   2  -6   6   18.81    3.88
   2  -6   6   18.87    4.32
  -2  -6  -6   18.48    4.42
   2  -6   6   16.40    3.83
   2  -6   7  172.13   11.48
   2  -6   7  146.67   10.31
  -2  -6  -7  141.80   10.40
   2  -6   7  160.43   10.89
  -2  -6  -7  162.50   11.50
  -2  -6  -7  145.49   10.76
   2  -6   7  157.22   11.18
   2  -6   8   53.64    6.00
  -2  -6  -8   45.66    5.61
  -2  -6  -8   47.95    5.70
   2  -6   9   32.99    4.21
  -2  -6  -9   25.60    3.91
  -2  -6  -9   29.08    3.82
  -2   6 -10    7.11    2.31
  -2  -6 -10    5.91    1.76
  -2  -6 -10    7.45    2.08
   2  -6  10    6.84    1.81
  -2  -7   8   14.80    2.49
   2  -7  -8   13.91    2.64
  -2  -7   8   19.09    2.56
  -2  -7   8   21.68    2.77
   2  -7  -8   16.35    3.03
   2  -7  -7  195.67   11.26
  -2  -7   7  211.69   10.48
  -2  -7   7  197.68   10.69
   2  -7  -7  208.06   11.51
  -2  -7   7  212.50   11.17
   2  -7  -6    7.20    2.54
  -2  -7   6    5.73    1.89
   2  -7  -6    7.75    2.89
  -2  -7   6    7.18    2.29
  -2  -7   6    6.30    1.84
  -2  -7   6    3.88    1.75
  -2  -7   5  174.55   10.78
   2  -7  -5  158.41   10.87
  -2  -7   5  161.29   10.38
   2  -7  -5  137.36   10.08
  -2  -7   5  167.69   10.86
  -2  -7   4   81.77    7.55
  -2  -7   4   81.64    7.28
  -2  -7   4   79.87    7.34
   2  -7  -4   77.76    8.28
  -2  -7   3  410.08   19.63
  -2  -7   3  404.40   19.44
  -2  -7   3  421.29   19.58
   2  -7  -3  437.58   20.77
   2  -7  -3  428.14   20.77
  -2  -7   3  434.97   20.52
  -2  -7   2   37.96    5.18
  -2  -7   2   36.15    5.04
   2  -7  -2   38.37    5.67
   2  -7  -2   32.84    5.44
  -2  -7   2   40.76    5.64
   2  -7  -1   34.74    5.66
  -2  -7   1   30.55    4.94
   2  -7  -1   32.05    5.28
  -2  -7   1   32.26    4.92
  -2  -7   1   33.51    4.97
   2  -7  -1   39.85    5.64
  -2  -7   0    5.57    2.42
  -2  -7   0    5.68    2.35
  -2  -7   0    5.00    2.53
   2  -7   0    7.44    2.97
   2  -7   0    6.49    2.54
   2  -7   0    7.70    3.11
  -2  -7  -1  464.10   21.75
   2  -7   1  522.64   23.33
   2  -7   1  525.28   23.69
  -2  -7  -1  483.67   22.71
   2  -7   1  501.95   23.55
  -2  -7  -1  482.05   22.79
   2  -7   2   15.88    3.72
  -2  -7  -2   13.61    3.22
   2  -7   2   11.57    3.02
   2  -7   2   12.96    3.60
   2  -7   2   12.76    3.25
  -2  -7  -2   12.50    3.39
   2  -7   3    3.53    2.36
   2  -7   3    2.71    1.83
  -2  -7  -3    3.65    2.49
  -2  -7  -3    2.38    1.53
   2  -7   3    2.63    2.23
  -2  -7  -3    5.66    2.80
   2  -7   4   21.27    3.97
   2  -7   4   22.51    4.14
  -2  -7  -4   21.20    4.38
  -2  -7  -4   22.69    4.39
  -2  -7  -5  670.12   27.10
   2  -7   5  666.11   26.83
   2  -7   5  687.48   27.40
  -2  -7  -5  639.03   27.39
   2  -7   6   11.22    2.72
  -2  -7  -6   15.66    3.20
   2  -7   6   13.21    2.86
  -2  -7  -6   15.09    3.28
   2  -7   7    6.35    1.94
  -2  -7  -7    8.38    2.17
  -2  -7  -7    5.78    2.11
   2  -7   7    7.42    2.06
   2  -8  -4   10.15    2.16
  -2  -8   4    7.93    1.69
   2  -8  -3  113.37    7.54
   2  -8  -3  117.01    7.50
  -2  -8   3  122.91    7.43
   2  -8  -2   -0.30    1.05
  -2  -8   2    0.27    0.62
   2  -8  -1   48.27    5.10
  -2  -8   1   51.01    4.85
   2  -8  -1   50.56    5.36
  -2  -8   0   41.98    4.51
   2  -8   0   46.45    4.92
   2  -8   0   34.91    4.52
  -2  -8  -1   87.75    6.59
   2  -8   1   75.47    6.45
   2  -8   1   90.38    6.81
  -2  -8  -2  111.25    7.13
   2  -8   2  104.07    7.10
   2  -8   2  122.35    7.75
   2  -8   2  110.19    7.45
  -2  -8  -2   99.97    6.94
   2  -8   3   59.65    4.96
   2  -8   3   65.23    5.27
  -2  -8  -3   56.00    4.98
  -3   0  15    1.27    1.52
   3   0 -14   58.53    5.90
  -3   0  14   53.51    6.97
   3   0 -13   -0.44    1.83
  -3   0  13   -2.18    3.78
  -3   0  12  194.24   17.64
   3   0 -12  232.44   14.04
   3   0 -11   -0.48    1.76
  -3   0  11   -2.15    5.32
   3   0 -10  342.35   17.77
   3   0 -10  342.97   17.79
   3   0 -10  364.19   19.08
  -3   0  10  307.84   25.44
   3   0  -9    1.22    1.96
   3   0  -9    1.60    1.61
  -3   0   9    6.19    6.28
   3   0  -8  421.83   18.71
   3   0  -8  405.14   18.35
   3   0  -8  418.61   18.82
   3   0  -7    0.29    1.13
   3   0  -7   -0.30    1.62
   3   0  -6 1693.05   53.56
   3   0  -6 1666.99   53.70
   3   0  -5    0.41    0.89
   3   0  -4  824.07   26.21
  -3   0   4  733.90   26.07
   3   0  -3    0.28    0.74
  -3   0   3    0.27    0.48
   3   0  -3    0.25    0.62
   3   0  -2 3054.05   89.56
   3   0  -2 2994.43   90.25
   3   0  -2 2987.46   89.14
   3   0  -2 3107.85   90.94
  -3   0   2 3051.47   89.88
   3   0  -2 3176.71   89.33
  -3   0   1    0.99    0.55
   3   0  -1    0.46    0.59
   3   0  -1    2.16    1.00
   3   0  -1    3.04    1.11
   3   0   0  812.83   25.73
   3   0   0  835.97   26.67
   3   0   0  789.10   25.48
   3   0   1    1.31    0.83
   3   0   1    0.14    0.76
   3   0   1    0.68    0.69
   3   0   2  720.91   23.36
   3   0   2  657.63   22.85
   3   0   2  737.95   23.38
   3   0   2  713.06   23.25
   3   0   3    1.07    0.82
   3   0   3    3.57    1.09
   3   0   4   23.73    2.97
   3   0   4   22.27    2.60
   3   0   4   21.98    2.60
   3   0   5    0.22    1.01
   3   0   5    0.25    1.29
   3   0   5    1.48    0.98
   3   0   6 2647.79   81.82
  -3   0  -6 2567.89   81.59
   3   0   6 2706.09   81.71
  -3   0  -7    3.60    1.74
  -3   0  -7   -0.47    2.07
   3   0   7    0.64    1.23
  -3   0  -8   10.19    3.49
  -3   0  -8   11.28    2.75
   3   0   8    4.55    3.19
   3   0   8   12.01    2.83
   3   0   9    0.41    1.57
  -3   0  -9   -2.94    7.46
   3   0   9    3.10    3.47
  -3   0  -9    2.91    2.80
  -3   0  -9    1.69    1.47
  -3   0 -10  682.21   30.70
   3   0  10  661.44   30.98
   3   0  11   -1.23    3.12
  -3   0 -11   -0.57    2.01
  -3   0 -12   26.90    5.12
   3   0  12   30.51    5.50
  -3   0 -12   31.98    5.22
  -3   0 -13    1.64    1.91
  -3   0 -13   -1.62    2.00
  -3   0 -14    3.53    1.52
  -3   0 -14    3.64    1.63
  -3  -1  15   79.61    6.17
  -3   1  15   72.76    6.84
   3  -1 -14    1.07    1.49
   3  -1 -14    0.38    1.46
   3   1 -14    0.98    1.27
  -3  -1  14    1.81    2.24
  -3   1  14    0.49    2.23
  -3   1  13   21.89    5.91
  -3  -1  13   30.53    6.32
   3   1 -13   33.95    4.88
   3  -1 -13   46.44    5.77
   3  -1 -13   39.90    5.59
   3   1 -12  101.11    8.64
   3  -1 -12  103.95    9.08
   3   1 -12  111.86    9.72
   3  -1 -12  100.03    9.29
  -3  -1  12   89.08   11.30
  -3   1  12   80.50   11.73
   3   1 -11   71.48    8.07
   3   1 -11   56.42    6.60
   3  -1 -11   58.62    6.88
   3  -1 -11   56.54    7.00
  -3   1  11   55.27   10.85
  -3  -1  11   47.57    9.11
   3   1 -10   17.92    4.97
  -3  -1  10   16.71    3.60
  -3  -1  10    8.16    5.96
   3  -1 -10   17.07    3.91
   3  -1 -10   18.97    3.81
   3  -1 -10   16.12    3.70
   3  -1 -10   20.64    4.45
  -3   1  10   23.18    8.76
   3  -1 -10   20.52    4.28
   3   1 -10   20.17    3.95
   3  -1  -9  235.01   13.61
   3  -1  -9  226.36   13.35
  -3  -1   9  183.40   18.55
   3  -1  -9  246.97   14.29
   3  -1  -9  225.99   13.90
  -3  -1   9  204.02   12.86
   3  -1  -9  223.75   12.87
   3   1  -9  243.84   15.44
   3   1  -9  235.71   13.23
   3  -1  -8    3.68    2.08
  -3  -1   8    3.24    1.46
   3  -1  -8    4.36    2.07
   3   1  -8   -0.52    2.84
   3  -1  -8    1.36    1.58
   3   1  -8    0.35    1.36
   3  -1  -8   -0.37    1.74
  -3  -1   8    0.36    1.04
   3  -1  -8    0.40    1.53
  -3  -1   8    1.09    5.40
  -3  -1   8    0.77    1.67
   3  -1  -7 1070.37   37.78
   3  -1  -7 1064.81   37.08
   3   1  -7 1093.99   37.37
  -3  -1   7 1120.06   36.88
   3  -1  -7 1084.14   38.38
  -3  -1   7 1029.42   37.69
  -3  -1   6    6.75    1.84
   3  -1  -6   10.64    2.10
   3  -1  -6    5.07    1.82
   3   1  -6    4.76    1.56
   3  -1  -6    8.08    2.13
  -3  -1   5  141.01    7.87
   3  -1  -5  129.36    7.08
   3   1  -5  131.91    7.24
   3  -1  -5  134.58    7.72
   3  -1  -5  140.12    7.66
   3  -1  -4 1489.32   45.61
   3   1  -4 1428.36   45.03
   3  -1  -4 1478.37   45.77
   3   1  -4 1405.45   45.15
  -3  -1   4 1449.01   45.90
   3  -1  -3   67.16    4.31
  -3  -1   3   65.08    4.34
   3   1  -3   66.94    4.27
   3   1  -3   68.45    4.21
   3  -1  -3   72.36    4.55
   3  -1  -3   60.72    4.06
   3  -1  -2  551.17   18.88
  -3  -1   2  552.72   19.18
   3  -1  -2  568.21   19.19
   3   1  -2  568.69   18.99
   3  -1  -2  578.69   19.88
   3   1  -1  544.96   17.96
  -3  -1   1  518.40   17.72
   3  -1  -1  500.86   18.41
   3  -1  -1  514.25   17.75
  -3  -1   0 1945.16   55.79
   3   1   0 1870.30   55.88
   3  -1   0 1765.61   54.86
   3  -1   0 1849.75   56.54
   3  -1   0 1824.25   55.79
   3   1   1 1444.17   42.64
   3   1   1 1393.25   43.22
   3  -1   1 1419.95   43.66
   3  -1   1 1323.53   42.23
   3  -1   1 1379.55   43.60
   3  -1   1 1403.62   42.80
   3  -1   2  106.64    6.14
   3  -1   2   97.55    5.12
   3   1   2   91.95    5.64
   3   1   2  101.63    5.28
   3  -1   2   97.60    5.37
   3  -1   2  106.27    5.77
   3   1   3  314.37   11.97
   3  -1   3  298.23   12.08
   3  -1   3  292.53   12.88
   3  -1   3  297.79   11.77
   3   1   3  285.56   12.34
   3  -1   4  162.74    8.88
   3   1   4  162.76    8.07
   3  -1   4  172.49    8.42
   3  -1   4  144.91    7.76
   3  -1   5   18.97    3.07
   3  -1   5   12.83    2.32
   3   1   5   11.46    2.19
   3  -1   5   15.11    2.42
   3   1   6   77.53    5.88
   3  -1   6   76.55    5.94
   3  -1   6   69.68    5.70
   3  -1   7   13.32    3.11
  -3  -1  -7   15.78    4.30
  -3  -1  -7   14.34    3.08
  -3   1  -7   16.59    3.97
  -3  -1  -7   20.64    7.08
   3  -1   7   14.99    2.88
   3  -1   7   14.42    2.96
   3   1   7   18.10    4.53
   3   1   7   14.12    2.84
   3  -1   8  194.80   12.75
   3   1   8  169.22   13.54
  -3  -1  -8  208.41   12.37
   3  -1   8  196.47   11.53
   3  -1   8  218.08   12.16
   3   1   8  206.39   11.74
  -3   1  -8  205.05   13.64
  -3  -1  -8  199.61   14.07
  -3  -1  -8  202.88   20.97
   3  -1   9  215.81   13.73
   3   1   9  188.01   14.60
  -3  -1  -9  196.73   12.67
  -3  -1  -9  209.59   14.89
  -3   1  -9  223.55   14.68
   3  -1   9  226.70   13.05
   3   1   9  224.49   12.80
  -3  -1  -9  202.79   20.39
   3  -1  10  470.83   22.30
   3   1  10  415.07   23.60
  -3   1 -10  435.31   22.76
  -3  -1 -10  484.06   24.31
   3  -1  11   59.59    6.87
  -3   1 -11   50.30    6.92
  -3  -1 -11   66.94    8.06
   3   1  11   62.23    8.27
  -3  -1 -11   61.42    7.32
  -3   1 -12   86.92    8.21
  -3  -1 -12   77.84    7.74
   3   1  12   77.32    8.69
  -3  -1 -12  100.78    9.12
   3  -1  12   91.03    7.93
  -3   1 -13   18.70    4.09
   3   1  13   10.33    3.26
   3  -1  13    7.80    2.16
  -3  -1 -13   12.20    2.86
  -3  -1 -13    7.49    2.61
  -3  -1 -14   74.75    5.82
  -3   1 -14   78.45    5.73
  -3   1 -14   89.80    6.61
   3   1  14   73.59    6.21
  -3   2  15    0.32    1.70
   3  -2 -15   -0.67    1.20
  -3  -2  15    0.20    0.82
  -3  -2  14  110.82    8.07
   3   2 -14  113.32    7.83
   3  -2 -14  110.80    8.27
   3   2 -13   21.65    4.22
   3  -2 -13   14.48    3.77
  -3  -2  13   24.12    4.76
   3   2 -12   17.83    4.29
  -3  -2  12   12.66    4.50
   3  -2 -12   14.52    3.89
   3  -2 -11   16.77    4.21
  -3  -2  11   14.90    5.37
   3  -2 -11   19.50    4.19
   3   2 -11   14.80    4.89
  -3  -2  10  447.98   27.41
   3  -2 -10  547.46   23.71
   3  -2 -10  509.31   24.85
  -3  -2  10  525.19   22.74
  -3  -2  10  511.29   23.19
   3  -2 -10  516.05   24.63
  -3  -2  10  482.62   23.34
   3  -2 -10  539.19   24.52
   3  -2  -9   16.32    3.88
   3  -2  -9   17.70    3.85
   3  -2  -9   18.35    4.20
   3   2  -9   15.79    4.99
  -3  -2   9   20.14    3.95
  -3  -2   9   17.12    3.26
   3  -2  -9   23.36    4.63
  -3  -2   9   15.77    3.53
   3  -2  -9   18.98    3.93
  -3  -2   8   63.88    6.46
   3   2  -8   85.60    9.65
   3  -2  -8   66.13    6.97
   3  -2  -8   72.76    6.87
  -3  -2   8   70.50    6.93
  -3  -2   8   65.91    6.03
   3  -2  -8   61.47    6.74
   3  -2  -8   65.77    6.99
   3  -2  -8   64.53    6.87
   3  -2  -8   62.59    6.46
  -3  -2   7  726.87   28.21
  -3  -2   7  736.78   29.48
  -3  -2   7  741.39   27.34
   3  -2  -7  711.48   28.44
   3  -2  -7  729.80   28.78
   3   2  -7  775.02   32.87
   3  -2  -7  714.35   27.90
   3  -2  -7  702.34   27.79
  -3  -2   6 1328.72   44.81
   3  -2  -6 1362.78   44.58
   3  -2  -6 1290.72   45.11
  -3  -2   5  411.59   16.92
   3   2  -5  414.83   16.74
   3  -2  -5  392.95   16.35
   3  -2  -5  401.26   17.03
  -3  -2   4   28.81    3.22
   3  -2  -4   30.53    3.14
   3  -2  -4   27.99    2.95
   3   2  -4   25.22    3.05
   3  -2  -3  769.98   26.22
   3   2  -3  803.65   27.25
  -3  -2   3  794.22   27.27
   3  -2  -3  807.66   27.13
   3  -2  -3  786.28   27.45
   3  -2  -2 5124.93  153.05
   3  -2  -2 5222.71  153.19
  -3  -2   2 5278.27  153.01
   3  -2  -2 5021.63  153.62
   3   2  -2 5277.37  152.98
  -3  -2   1  760.23   26.60
   3  -2  -1  803.83   26.89
   3  -2  -1  842.38   27.43
   3  -2  -1  791.72   27.66
   3  -2   0 1608.08   50.41
   3   2   0 1620.68   49.81
  -3  -2   0 1555.44   49.23
   3  -2   0 1620.39   49.87
   3  -2   0 1616.25   48.57
   3  -2   0 1604.78   49.95
   3  -2   0 1579.18   49.44
   3  -2   1 1024.86   32.47
   3   2   1  989.16   33.16
   3  -2   1 1021.77   33.42
   3  -2   1  988.83   33.12
   3  -2   1 1040.24   33.75
  -3  -2  -1  924.88   41.56
   3  -2   2 1868.63   58.61
   3  -2   2 1885.01   58.95
   3  -2   2 1956.25   59.92
   3   2   2 1888.52   59.28
  -3  -2  -2 2009.40   73.99
  -3  -2  -2 2085.28   76.37
   3  -2   2 1903.20   59.33
   3  -2   3   14.88    2.31
   3   2   3   21.73    2.89
   3  -2   3   22.39    3.22
  -3  -2  -3   20.37    6.52
   3   2   4  572.40   22.02
  -3  -2  -4  634.63   34.98
   3  -2   4  593.30   22.07
  -3  -2  -4  589.75   34.63
   3  -2   5  423.28   17.56
  -3  -2  -5  422.32   28.02
  -3  -2  -5  378.36   26.81
  -3  -2  -6  851.05   44.67
   3  -2   6 1014.06   34.87
  -3  -2  -6  923.43   46.40
  -3  -2  -7  476.81   30.96
  -3  -2  -7  553.24   23.37
   3  -2   7  555.01   23.96
   3   2   7  484.11   25.01
   3  -2   7  602.20   23.57
   3  -2   7  580.14   23.14
  -3  -2  -7  500.66   30.45
  -3  -2  -8  308.21   16.42
   3  -2   8  313.02   16.95
   3   2   8  269.77   17.77
   3  -2   8  328.04   16.32
  -3  -2  -8  325.20   18.99
  -3  -2  -8  308.84   22.99
   3  -2   9   87.53    8.33
   3   2   9   51.68    7.78
  -3  -2  -9   75.03    8.75
   3  -2   9   75.03    7.25
  -3  -2  -9   61.45    7.77
  -3  -2  -9   64.44   10.21
  -3  -2  -9   62.31    7.00
   3   2  10  260.60   17.67
   3  -2  10  319.69   17.37
  -3  -2 -10  291.76   17.82
  -3  -2 -11  198.46   13.46
   3  -2  11  205.31   13.20
   3   2  11  183.75   13.95
  -3  -2 -12  338.70   17.50
   3   2  12  338.55   18.63
   3  -2  12  354.15   17.34
   3   2  13   87.92    7.87
  -3   2 -13  102.18    8.58
   3  -2  14   10.98    1.96
   3   2  14   12.36    2.49
  -3   2 -14   11.71    2.36
  -3   3  14   52.27    5.87
   3   3 -14   70.16    5.50
   3   3 -13    2.98    1.99
   3  -3 -13    4.67    2.33
   3   3 -12  312.83   16.83
   3  -3 -12  274.37   15.19
   3  -3 -12  281.51   15.82
   3   3 -11  188.36   13.40
   3  -3 -11  139.88   11.17
   3  -3 -11  147.43   11.66
   3  -3 -11  170.55   11.75
   3  -3 -10  239.41   15.61
   3   3 -10  282.45   17.83
   3  -3 -10  274.02   15.84
   3  -3  -9  372.56   20.11
   3  -3  -9  391.61   20.25
  -3  -3   9  371.99   19.39
  -3  -3   9  415.96   20.20
  -3  -3   9  397.34   18.98
   3   3  -9  427.61   23.15
   3  -3  -9  408.25   20.18
   3  -3  -8 1173.22   43.75
   3  -3  -8 1176.29   43.34
  -3  -3   8 1181.33   43.59
  -3  -3   8 1240.38   42.30
   3  -3  -8 1079.36   43.26
   3   3  -8 1256.80   48.29
  -3  -3   8 1160.02   42.97
   3  -3  -7  267.28   15.24
   3  -3  -7  308.13   15.89
  -3  -3   7  283.07   15.80
  -3  -3   7  298.53   14.70
   3  -3  -7  262.74   15.14
  -3  -3   7  266.74   14.61
   3   3  -7  283.17   18.19
  -3  -3   7  286.32   17.89
   3   3  -7  281.36   15.31
   3  -3  -7  288.89   15.31
   3  -3  -6  767.98   30.78
  -3  -3   6  805.82   32.21
   3  -3  -6  861.68   31.63
   3  -3  -6  760.52   30.51
   3   3  -6  838.15   31.28
  -3  -3   6  795.20   35.82
   3  -3  -6  782.53   30.52
  -3  -3   6  836.72   30.65
   3   3  -5   46.36    4.95
   3  -3  -5   39.69    4.49
  -3  -3   5   42.93    4.61
  -3  -3   4    9.60    2.18
   3  -3  -4    8.57    2.06
   3   3  -4    5.23    1.80
  -3  -3   3  202.63   10.04
   3  -3  -3  178.22    9.89
   3  -3  -3  182.92    9.75
   3   3  -3  185.47   10.09
   3  -3  -3  182.07    9.87
  -3  -3   3  189.94   14.28
  -3  -3   2  659.70   23.30
  -3  -3   2  607.24   30.71
   3  -3  -2  631.48   23.30
   3  -3  -2  630.25   23.77
   3  -3  -2  634.44   23.59
   3   3  -2  619.56   23.54
   3  -3  -1 1234.44   40.94
   3  -3  -1 1256.48   40.92
  -3  -3   1 1225.11   40.06
  -3  -3   1 1180.11   49.86
   3  -3  -1 1208.96   40.11
   3  -3   0 1518.79   49.77
   3  -3   0 1535.77   49.06
   3   3   0 1584.45   49.88
  -3  -3   0 1447.35   59.11
   3  -3   0 1561.13   50.19
   3  -3   1  246.64   11.62
   3  -3   1  240.45   11.64
  -3  -3  -1  210.68   16.42
   3   3   1  233.34   11.46
  -3  -3  -1  228.91   13.27
  -3  -3  -2    6.31    2.60
   3   3   2    2.12    1.24
   3  -3   2    7.43    1.96
   3  -3   2    3.71    1.77
  -3  -3  -2    1.31    3.34
  -3  -3  -3  915.78   38.10
   3   3   3  852.37   31.33
   3  -3   3  889.25   31.05
   3  -3   3  908.23   31.17
  -3  -3  -4 1395.13   53.25
   3  -3   4 1332.58   44.50
   3  -3   4 1284.26   44.27
   3  -3   5  166.86   10.03
   3  -3   5  151.56    9.63
   3  -3   5  167.30   10.10
  -3  -3  -5  169.07   11.39
  -3  -3  -5  128.42   13.65
   3  -3   5  143.52    9.68
  -3  -3  -5  164.97   14.23
  -3  -3  -6    6.82    3.75
   3  -3   6    2.80    1.81
   3  -3   6    5.60    1.99
   3  -3   6    3.86    1.86
  -3  -3  -6    3.85    3.59
   3  -3   7  416.89   19.19
   3  -3   7  383.29   18.96
  -3  -3  -7  366.66   21.50
   3  -3   7  399.66   19.48
  -3  -3  -7  435.22   23.95
   3  -3   8  251.48   14.58
   3  -3   8  263.04   15.25
  -3  -3  -8  284.12   17.66
   3  -3   8  269.43   15.56
  -3  -3  -8  282.73   18.34
   3   3   9    1.25    3.01
  -3  -3  -9    0.59    2.37
   3  -3   9   -0.50    2.00
   3   3  10  131.01   11.47
  -3  -3 -10  134.85   10.97
   3  -3  10  142.51   10.68
   3  -3  11   53.77    6.19
  -3  -3 -11   49.71    6.10
   3   3  11   47.58    6.61
   3   3  12   63.51    6.81
   3  -3  12   68.88    6.37
   3  -3  13    9.96    2.07
  -3   3 -13    7.02    2.35
   3   3  13    5.13    2.15
   3  -4 -13   45.03    5.01
   3   4 -13   45.65    4.56
   3   4 -12  117.70    8.71
   3  -4 -12  115.55    8.69
   3   4 -11    3.83    2.43
   3  -4 -11    4.07    2.84
   3   4 -10    9.55    3.65
   3  -4 -10   10.54    3.37
   3  -4 -10   11.47    3.78
   3  -4  -9  732.47   32.41
   3  -4  -9  787.08   32.83
  -3  -4   9  804.79   32.45
   3   4  -9  809.82   34.94
   3  -4  -9  816.76   33.08
  -3  -4   8   25.16    4.71
   3  -4  -8   27.07    5.20
   3  -4  -8   23.39    4.90
   3  -4  -8   26.44    5.05
  -3  -4   7    1.69    2.18
   3  -4  -7    3.94    3.09
  -3  -4   7    1.40    1.54
  -3  -4   7    2.76    1.72
   3  -4  -7    3.56    2.71
   3   4  -7    3.51    2.19
   3  -4  -7    4.67    2.83
   3   4  -6  591.20   26.11
  -3  -4   6  567.27   24.03
   3  -4  -6  544.92   25.23
  -3  -4   6  641.28   28.83
   3  -4  -6  589.63   25.65
   3  -4  -6  618.00   26.52
  -3  -4   6  599.61   25.82
   3  -4  -6  572.99   25.01
   3  -4  -5 1793.74   60.51
   3   4  -5 1653.76   59.40
   3  -4  -5 1703.72   58.94
   3  -4  -5 1745.29   59.99
   3  -4  -5 1735.67   60.36
  -3  -4   5 1823.78   63.69
  -3  -4   5 1811.36   58.83
   3   4  -4   60.07    6.30
   3  -4  -4   73.06    7.40
  -3  -4   4   70.19    8.37
   3  -4  -4   67.46    7.07
   3  -4  -4   65.19    6.84
   3  -4  -4   68.76    7.38
  -3  -4   4   49.42    5.56
   3  -4  -4   66.39    6.53
   3  -4  -3   25.47    3.97
   3  -4  -3   22.99    4.40
  -3  -4   3   26.99    5.28
   3  -4  -3   32.60    4.88
   3  -4  -3   32.01    4.34
   3  -4  -3   28.96    4.62
   3  -4  -3   25.39    4.37
   3  -4  -3   35.28    5.06
   3  -4  -3   28.09    4.20
   3  -4  -3   22.02    3.68
  -3  -4   3   19.37    4.70
  -3  -4   3   28.23    5.54
   3   4  -3   32.67    4.29
   3  -4  -2  724.72   29.40
   3  -4  -2  723.11   28.44
   3  -4  -2  814.01   29.61
   3  -4  -2  742.98   28.42
   3  -4  -2  733.44   28.64
   3  -4  -2  754.87   29.82
   3  -4  -2  718.77   28.49
   3  -4  -2  752.88   28.76
   3   4  -2  690.99   27.92
  -3  -4   2  746.29   33.26
  -3  -4   2  723.32   33.27
   3  -4  -2  717.90   28.23
   3  -4  -2  705.82   27.32
   3  -4  -1  160.61   10.52
   3  -4  -1  166.04   11.11
   3   4  -1  164.43   10.16
   3  -4  -1  161.18   10.35
   3  -4  -1  156.75   10.06
  -3  -4   1  157.13   13.22
  -3  -4   1  169.86   13.92
   3  -4   0  116.62    8.81
   3  -4   0  111.43    8.98
   3   4   0  123.09    8.42
   3  -4   0  122.98    8.66
   3  -4   0  123.23    8.81
  -3  -4   0  120.29   11.29
  -3  -4   0  114.09   11.51
   3  -4   1    4.48    2.64
   3  -4   1    3.11    2.40
   3  -4   1    1.46    1.20
   3  -4   1    4.98    1.90
   3  -4   1    1.07    2.28
   3   4   1    2.73    1.59
   3  -4   1    4.03    2.09
  -3  -4  -1    1.88    2.92
  -3  -4  -1    1.33    3.20
  -3  -4  -1    2.36    1.42
   3  -4   2  317.23   16.59
   3  -4   2  345.14   16.36
   3  -4   2  343.02   16.60
   3  -4   2  320.91   16.52
   3  -4   2  343.32   16.56
   3  -4   2  338.75   16.46
   3  -4   2  340.12   16.37
  -3  -4  -2  334.75   20.24
   3  -4   2  337.20   16.05
  -3  -4  -2  335.02   19.28
   3  -4   2  334.62   16.89
  -3  -4  -2  332.41   16.08
  -3  -4  -2  320.87   17.07
   3  -4   3 1306.10   47.70
   3  -4   3 1319.33   47.65
   3  -4   3 1387.64   48.04
  -3  -4  -3 1340.99   49.93
  -3  -4  -3 1364.02   53.69
  -3  -4  -3 1310.32   47.29
  -3  -4  -4  731.35   32.02
   3  -4   4  734.36   29.30
  -3  -4  -4  805.05   31.41
  -3  -4  -4  679.71   33.69
  -3  -4  -4  698.26   28.94
   3  -4   4  703.92   28.31
   3  -4   5  267.24   14.91
  -3  -4  -5  250.64   16.54
  -3  -4  -5  261.55   18.22
   3  -4   5  270.63   14.65
  -3  -4  -5  263.27   17.13
   3  -4   6  102.74    8.62
  -3  -4  -6   86.82    9.59
  -3  -4  -6   85.90   10.20
  -3  -4  -6  105.05   10.35
   3  -4   7  495.49   23.87
   3  -4   7  553.22   24.17
  -3  -4  -7  535.08   26.23
  -3  -4  -7  500.32   26.18
   3  -4   8  184.18   12.43
   3  -4   8  189.55   12.47
  -3  -4  -8  203.19   14.26
   3  -4   8  193.06   12.82
   3  -4   9   22.89    4.10
  -3  -4  -9   20.93    4.80
   3  -4  10  131.84    9.66
  -3  -4 -10  145.73   10.71
   3  -4  11  172.17   10.11
  -3  -4 -11  159.66   10.24
   3  -4  12   54.38    4.79
  -3  -4 -12   45.45    4.61
  -3   4 -12   50.16    6.02
   3  -4  12   57.03    5.28
  -3  -4 -12   46.00    4.40
   3   5 -12    6.33    1.82
   3   5 -12    6.43    1.82
   3  -5 -12    4.84    2.20
   3   5 -11   28.34    4.08
   3  -5 -11   32.82    4.80
   3  -5 -11   22.61    3.86
  -3  -5  10   52.17    5.08
   3  -5 -10   47.42    5.86
   3  -5 -10   46.52    5.84
   3  -5 -10   37.22    5.74
   3  -5 -10   43.86    5.66
   3  -5  -9    0.49    2.06
  -3  -5   9    1.45    1.47
   3  -5  -9    4.37    2.88
   3  -5  -9    0.52    2.90
   3  -5  -9    0.45    2.10
   3  -5  -8   14.22    3.99
  -3  -5   8   15.58    3.19
   3  -5  -8   14.22    3.99
   3  -5  -8    7.16    3.70
   3  -5  -8   10.74    3.46
   3  -5  -7   27.84    5.23
  -3  -5   7   40.21    5.41
   3  -5  -7   28.94    5.48
   3  -5  -7   27.15    5.59
  -3  -5   7   44.45    5.97
   3  -5  -6   47.17    6.47
  -3  -5   6   43.42    6.33
   3  -5  -6   34.49    6.02
   3  -5  -6   35.01    6.12
   3  -5  -6   38.62    6.33
   3  -5  -5  814.88   34.57
  -3  -5   5  912.17   36.41
   3  -5  -5  864.94   35.55
   3  -5  -5  864.61   36.17
   3   5  -4   11.25    3.13
   3  -5  -4   10.23    3.72
   3  -5  -4   10.82    4.08
   3  -5  -4    5.34    3.45
  -3  -5   4    7.02    3.09
   3  -5  -4    5.69    3.11
  -3  -5   3   83.50    8.34
   3  -5  -3   80.61    8.05
   3  -5  -3   82.44    8.94
   3  -5  -3   84.67    8.17
   3  -5  -3   79.07    7.88
   3  -5  -3   97.96    9.05
   3  -5  -3   72.53    7.80
   3  -5  -3   94.53    8.89
   3  -5  -3   94.38    9.34
   3  -5  -3   81.90    8.27
  -3  -5   3   83.54    8.97
  -3  -5   3  111.46    9.50
  -3  -5   3   97.67   10.01
   3  -5  -3   92.22    8.97
   3  -5  -2  384.40   20.52
  -3  -5   2  391.65   21.63
   3   5  -2  400.48   19.67
   3  -5  -2  421.96   20.40
   3  -5  -2  408.51   20.09
   3  -5  -2  363.36   18.95
   3  -5  -2  360.03   19.55
   3  -5  -2  395.87   20.88
   3  -5  -2  393.94   20.05
  -3  -5   2  379.13   20.14
  -3  -5   2  434.18   21.47
   3  -5  -2  387.58   19.67
  -3  -5   2  405.49   22.49
   3  -5  -2  408.52   20.33
   3  -5  -2  379.52   19.87
   3  -5  -1  179.05   12.12
   3  -5  -1  172.57   11.76
  -3  -5   1  154.84   11.86
   3  -5  -1  160.01   11.23
   3   5  -1  134.27   10.34
   3  -5  -1  165.54   11.99
   3  -5  -1  166.45   12.12
   3  -5  -1  171.72   12.06
  -3  -5   1  135.12   12.16
  -3  -5   1  175.37   13.97
   3  -5  -1  175.84   12.76
   3  -5  -1  159.60   11.27
   3  -5  -1  167.85   12.09
  -3  -5   1  177.29   12.94
   3  -5   0    1.01    2.99
   3  -5   0    0.46    1.31
   3  -5   0    0.97    1.50
  -3  -5   0    0.43    1.50
  -3  -5   0    1.14    1.62
   3  -5   0    0.48    1.36
  -3  -5   0   -0.54    1.10
   3  -5   0   -0.44    2.83
   3  -5   0    0.98    2.05
   3  -5   0    0.49    2.07
  -3  -5   0    0.63    2.64
  -3  -5   0    0.67    2.71
   3  -5   0   -1.60    2.98
   3  -5   1  103.03    9.85
   3  -5   1  115.84    9.49
   3  -5   1  113.40    9.41
   3  -5   1  105.63    9.08
  -3  -5  -1  125.00   10.37
   3  -5   1  104.08    9.38
   3  -5   1  104.29    9.33
  -3  -5  -1  115.31   10.73
  -3  -5  -1  122.49   11.47
   3  -5   1  115.47    9.97
  -3  -5  -1  102.36    8.79
  -3  -5  -1  117.16   10.29
   3  -5   2   93.97    9.09
   3  -5   2  124.81   10.01
   3  -5   2  114.36    9.49
   3  -5   2  113.77    9.37
  -3  -5  -2  112.43    9.71
   3  -5   2  136.66   10.93
   3  -5   2  116.30    9.89
   3  -5   2  121.68    9.99
  -3  -5  -2  111.64   10.73
  -3  -5  -2  113.84   10.10
  -3  -5  -2  124.07   10.93
  -3  -5  -2  119.15   11.18
   3  -5   2  117.76   10.32
  -3  -5  -2  116.68    9.45
   3  -5   3  228.98   15.08
   3  -5   3  280.73   16.09
   3  -5   3  260.06   15.76
  -3  -5  -3  258.23   17.30
  -3  -5  -3  259.59   15.23
   3  -5   4   25.91    4.74
  -3  -5  -4   26.14    5.16
   3  -5   4   32.51    5.81
  -3  -5  -4   28.49    6.02
   3  -5   5    2.72    2.76
  -3  -5  -5    2.68    2.49
   3  -5   5    1.38    1.70
   3  -5   5    1.04    1.49
  -3  -5  -5    1.34    2.82
   3  -5   6   83.93    8.69
   3  -5   6   85.45    8.17
   3  -5   6   80.87    8.19
  -3  -5  -6   80.19    9.26
  -3  -5  -6   90.70    8.70
   3  -5   6   78.18    8.50
  -3  -5  -7  627.26   28.21
   3  -5   7  602.42   28.49
   3  -5   7  643.93   27.66
  -3  -5  -7  630.57   29.06
   3  -5   7  701.87   29.11
   3  -5   8    2.32    2.35
  -3  -5  -8    1.92    2.09
  -3  -5  -8    3.46    2.30
   3  -5   8    1.04    1.91
  -3  -5  -9   13.72    3.32
   3  -5   9   22.28    4.23
  -3  -5 -10   85.89    7.11
  -3   5 -10   71.46    9.54
  -3   5 -11  158.95   11.24
  -3  -5 -11  178.54    9.34
  -3  -6  10   35.66    3.55
   3  -6 -10   28.89    3.85
   3  -6  -9   88.67    7.36
   3  -6  -9   75.68    7.04
   3  -6  -9   71.40    6.91
  -3  -6   8   12.07    2.56
   3  -6  -8    5.16    2.47
  -3  -6   8    9.37    2.32
   3  -6  -8    6.90    2.98
   3  -6  -8   12.34    3.68
  -3  -6   7   12.56    2.92
   3  -6  -7   14.82    3.92
   3  -6  -7   20.66    4.49
   3  -6  -7   12.63    3.87
   3  -6  -6   21.79    4.72
  -3  -6   6   17.11    3.59
   3  -6  -6   25.59    5.09
   3  -6  -6   21.76    4.81
  -3  -6   5   13.69    3.33
   3  -6  -5   19.95    4.76
   3  -6  -5   15.84    4.50
   3  -6  -4  188.65   13.34
  -3  -6   4  181.89   12.47
   3  -6  -4  203.30   14.42
   3  -6  -3   62.71    7.75
   3  -6  -3   57.03    7.14
  -3  -6   3   51.75    6.46
  -3  -6   3   60.73    7.02
   3  -6  -3   60.33    7.30
   3  -6  -3   52.45    7.06
  -3  -6   3   51.23    6.60
   3  -6  -3   55.00    7.58
   3  -6  -2   18.31    5.21
   3  -6  -2   20.28    4.44
  -3  -6   2   21.07    4.12
   3  -6  -2   20.46    4.48
   3  -6  -2   14.75    4.23
   3  -6  -2   13.65    4.16
   3  -6  -2   12.53    4.25
  -3  -6   2   13.42    3.67
  -3  -6   2   15.44    3.79
   3  -6  -1    1.20    3.05
   3  -6  -1    1.50    2.33
   3  -6  -1    1.67    1.95
   3  -6  -1    2.29    2.41
  -3  -6   1    5.02    2.52
  -3  -6   1    1.98    2.16
   3  -6   0   21.65    5.67
   3  -6   0   16.33    4.07
   3  -6   0   26.75    5.01
  -3  -6   0   21.39    4.43
  -3  -6   0   11.41    3.31
   3  -6   0   25.23    5.16
  -3  -6   0   20.45    4.51
   3  -6   1  223.09   15.24
  -3  -6  -1  199.99   14.25
   3  -6   1  243.92   14.69
   3  -6   1  238.93   15.15
   3  -6   1  232.05   14.85
   3  -6   1  223.71   14.96
  -3  -6  -1  223.36   14.23
  -3  -6  -1  215.62   14.82
  -3  -6  -2   14.14    4.12
   3  -6   2    9.61    4.01
   3  -6   2   12.86    3.66
  -3  -6  -2   10.47    3.24
   3  -6   2    6.46    2.68
   3  -6   2   10.15    3.13
   3  -6   2   12.17    3.71
  -3  -6  -2   15.86    4.29
  -3  -6  -2   14.61    3.77
   3  -6   3    2.68    2.79
   3  -6   3    5.42    2.53
   3  -6   3    7.85    3.23
  -3  -6  -3    1.78    2.40
  -3  -6  -3    3.89    2.82
   3  -6   4  136.00   11.09
   3  -6   4  124.99   10.49
  -3  -6  -4  129.19   10.73
  -3  -6  -4  122.15   10.94
  -3  -6  -5  243.96   14.86
   3  -6   5  234.50   14.77
  -3  -6  -5  216.35   14.96
   3  -6   5  271.39   15.77
   3  -6   6  162.07   11.84
   3  -6   6  181.74   12.10
  -3  -6  -6  166.16   11.33
  -3  -6  -6  165.82   12.17
   3  -6   7    4.30    2.65
   3  -6   7    2.85    1.84
  -3  -6  -7    1.10    1.81
  -3  -6  -7    3.12    2.20
   3  -6   7    0.84    1.54
  -3  -6  -8   82.95    7.10
   3  -6   8   71.59    6.63
   3  -6   8   96.09    7.54
  -3  -6  -9  210.48   10.88
  -3  -6  -9  216.13   10.59
  -3  -7   8    5.93    1.48
   3  -7  -8    6.00    1.87
  -3  -7   8    5.83    1.43
   3  -7  -8    3.49    1.84
  -3  -7   8    4.84    1.56
  -3  -7   7  348.71   14.48
   3  -7  -7  331.07   15.33
  -3  -7   7  364.98   15.19
  -3  -7   7  347.80   15.41
   3  -7  -7  311.40   15.25
   3  -7  -6   25.43    4.10
  -3  -7   6   32.77    3.76
  -3  -7   6   34.36    4.16
   3  -7  -6   29.12    4.41
  -3  -7   6   31.58    4.28
   3  -7  -5   38.73    5.04
  -3  -7   5   31.30    4.23
  -3  -7   5   30.01    4.38
   3  -7  -5   38.49    5.30
  -3  -7   4    1.51    1.32
   3  -7  -4    3.60    2.42
  -3  -7   4    3.73    1.93
  -3  -7   3  364.95   17.90
  -3  -7   3  368.35   17.81
   3  -7  -3  410.07   19.63
   3  -7  -3  384.26   19.29
  -3  -7   3  392.38   18.94
  -3  -7   2   11.51    3.07
   3  -7  -2   17.80    3.94
  -3  -7   2   12.70    2.98
   3  -7  -2   13.30    3.69
   3  -7  -1   38.92    5.72
  -3  -7   1   45.19    5.64
   3  -7  -1   37.40    5.77
   3  -7  -1   49.53    6.05
  -3  -7   1   40.19    5.41
   3  -7   0    1.30    2.14
  -3  -7   0    5.90    2.24
  -3  -7   0    1.78    1.80
   3  -7   0    5.42    2.37
   3  -7   0    3.54    2.83
   3  -7   1  165.83   11.16
  -3  -7  -1  146.64   10.83
  -3  -7  -1  180.56   11.66
   3  -7   1  158.66   11.47
   3  -7   1  158.54   11.68
  -3  -7  -1  173.76   11.54
   3  -7   2   87.74    8.18
  -3  -7  -2   91.00    8.33
  -3  -7  -2   93.41    7.95
   3  -7   2  101.58    8.65
   3  -7   2   96.41    8.70
  -3  -7  -3  145.68    9.65
   3  -7   3  163.33   11.06
  -3  -7  -3  145.92   10.50
  -3  -7  -3  149.96   10.62
   3  -7   4    8.31    2.62
  -3  -7  -4    8.31    2.81
  -3  -7  -4    8.89    2.97
  -3  -7  -5  179.67   10.76
   3  -7   5  177.99   11.06
  -3  -7  -5  175.49   11.09
   3  -7   6   96.48    7.31
  -3  -7  -6  102.01    7.15
  -3  -7  -6   98.09    7.55
  -3  -7  -7   51.51    4.46
  -3  -7  -7   50.21    4.71
   3  -7   7   51.55    4.57
  -3  -8   3  127.50    7.55
   3  -8  -3  127.86    7.64
  -3  -8   2    4.00    1.38
   3  -8  -2    3.60    1.59
   3  -8  -2    5.32    1.99
   3  -8  -1   60.78    5.61
   3  -8  -1   52.29    5.24
  -3  -8   0   18.94    2.84
   3  -8   0   22.52    3.36
   3  -8   0   23.70    3.58
  -3  -8  -1  145.53    8.32
   3  -8   1  155.77    8.91
   3  -8   1  140.91    8.73
  -3  -8  -2    6.44    1.55
   3  -8   2    5.59    1.82
  -4   0  15    1.23    1.60
   4   0 -15   -0.78    1.44
  -4   0  14    1.55    2.88
   4   0 -13   -0.42    1.89
  -4   0  13    0.75    3.60
   4   0 -12   53.78    6.49
  -4   0  12   26.47    8.00
  -4   0  11    1.17    5.64
   4   0 -11    2.88    2.37
  -4   0  10    2.61    6.63
   4   0 -10    2.79    2.10
   4   0 -10    2.77    1.86
   4   0  -9    1.27    1.71
   4   0  -9    1.27    1.56
   4   0  -9    0.45    1.81
   4   0  -8   35.69    4.73
   4   0  -8   36.74    4.92
   4   0  -8   42.09    5.44
   4   0  -7    1.30    1.52
   4   0  -6    6.14    2.04
  -4   0   5   -0.25    0.70
   4   0  -5    1.43    1.18
  -4   0   4  920.94   31.88
   4   0  -4 1014.16   32.41
  -4   0   3    0.67    0.58
   4   0  -3    0.18    0.95
   4   0  -3   -0.20    0.69
   4   0  -3   -0.20    0.89
   4   0  -3    0.44    1.02
   4   0  -2  159.37    7.11
   4   0  -2  148.33    7.97
   4   0  -2  164.49    8.30
  -4   0   2  154.97    7.15
   4   0  -1   -0.20    0.70
   4   0  -1    0.14    0.62
  -4   0   1    0.87    0.65
   4   0  -1    0.21    0.97
   4   0   0  184.93    8.22
   4   0   0  179.40    8.83
   4   0   0  170.40    8.61
   4   0   1    2.36    0.95
   4   0   1   -0.18    0.85
   4   0   1    0.20    0.72
   4   0   1    0.58    0.63
   4   0   2 1240.89   38.65
   4   0   2 1194.74   38.22
   4   0   2 1181.92   38.99
   4   0   2 1187.14   38.69
   4   0   3    0.78    1.00
   4   0   4  230.45   11.10
   4   0   4  248.24   11.41
   4   0   4  257.22   12.29
   4   0   5    2.82    1.55
   4   0   5    0.27    1.12
   4   0   5    1.57    1.14
   4   0   6  935.45   33.35
   4   0   6  930.53   34.10
  -4   0  -7    1.80    1.46
   4   0   7   -0.52    2.28
   4   0   7    1.08    1.45
   4   0   8  282.72   17.32
  -4   0  -8  259.54   14.59
   4   0   8  283.08   14.90
  -4   0  -8  285.11   17.39
   4   0   9   -0.61    2.84
  -4   0  -9    0.62    2.59
   4   0   9    0.44    1.53
  -4   0  -9    1.52    7.32
  -4   0 -10  500.72   25.34
   4   0  10  509.33   25.30
   4   0  11    2.21    2.58
  -4   0 -11    0.56    2.06
  -4   0 -12   14.74    3.70
  -4   0 -12   14.93    3.75
  -4   0 -13    0.66    1.54
  -4   0 -13   -0.35    1.53
  -4   0 -14    1.29    1.09
  -4   1  15    6.53    2.15
  -4  -1  15    4.99    1.77
   4  -1 -15    6.00    1.98
  -4   1  15    9.05    2.71
  -4   1  14  156.55   11.86
  -4  -1  14  162.52   11.27
  -4   1  13    0.78    3.74
   4  -1 -13    1.67    1.68
  -4  -1  13    3.20    3.49
  -4  -1  12    8.30    4.84
   4   1 -12   11.53    3.47
   4  -1 -12   12.20    3.43
  -4   1  12    9.45    6.36
   4   1 -12   10.14    3.05
  -4  -1  11    5.94    5.89
   4   1 -11   11.05    3.14
   4  -1 -11   10.15    3.30
   4   1 -11   11.38    3.53
  -4   1  11   14.21    7.68
  -4   1  10  372.78   30.66
   4   1 -10  398.09   19.44
   4  -1 -10  419.07   20.02
   4  -1 -10  395.45   20.01
  -4  -1  10  360.21   26.86
   4   1 -10  444.79   21.52
   4  -1 -10  358.91   19.73
  -4  -1  10  358.01   19.16
  -4  -1   9   90.18    8.05
   4   1  -9   86.97    7.85
   4  -1  -9   94.05    8.17
   4  -1  -9   98.91    8.44
   4   1  -9   80.67    8.49
   4  -1  -9   87.88    8.22
  -4  -1   9   86.08   13.83
   4  -1  -8  166.36   10.43
  -4  -1   8  133.60   16.99
   4   1  -8  143.05    9.82
   4  -1  -8  145.76   10.01
   4  -1  -8  158.52   10.49
   4  -1  -8  166.97   10.88
   4   1  -8  176.50   11.82
  -4  -1   8  143.84   10.08
   4   1  -7   87.69    7.00
   4  -1  -7   97.09    7.51
  -4  -1   7  106.65    7.76
   4  -1  -7   95.26    7.52
   4  -1  -6 3528.98  105.69
  -4  -1   6 3465.16  105.75
   4   1  -6 3418.16  105.06
   4  -1  -6 3425.91  105.72
  -4  -1   5   20.18    2.99
   4   1  -5   18.55    2.82
   4  -1  -5   31.66    3.51
   4  -1  -5   28.13    3.41
  -4  -1   4   50.72    4.28
   4   1  -4   47.74    4.13
   4  -1  -4   48.76    4.08
   4  -1  -4   46.05    4.07
   4  -1  -4   49.34    4.28
   4   1  -3   63.03    4.44
   4  -1  -3   66.78    4.65
  -4  -1   3   65.70    4.70
   4  -1  -3   62.43    4.50
   4  -1  -3   70.35    5.19
  -4  -1   2  453.23   16.61
   4  -1  -2  472.51   17.39
   4  -1  -2  439.62   16.53
   4  -1  -2  437.23   17.67
   4   1  -2  453.58   16.59
  -4  -1   1  416.80   15.24
   4   1  -1  396.70   15.19
   4  -1  -1  402.38   15.85
   4  -1  -1  411.06   16.42
   4  -1  -1  401.36   15.25
   4  -1   0  337.11   13.67
   4   1   0  312.08   13.02
   4  -1   0  349.25   14.25
   4   1   1    9.98    1.85
   4   1   1   13.70    1.97
   4  -1   1    7.95    1.62
   4  -1   1    7.85    1.84
   4  -1   2  925.13   30.58
   4  -1   2  937.25   32.31
   4  -1   2  896.99   30.91
   4   1   2  928.26   31.61
   4   1   2  946.65   30.81
   4  -1   2  979.65   31.86
   4  -1   3 1526.43   49.82
   4   1   3 1557.62   50.77
   4  -1   3 1618.26   51.41
   4  -1   3 1514.31   49.36
   4   1   3 1664.09   49.88
   4  -1   4  114.69    7.99
   4  -1   4  112.51    7.23
   4  -1   4  110.57    6.94
   4   1   4  126.23    7.30
   4  -1   5   49.65    5.45
   4  -1   5   57.00    5.15
   4  -1   5   42.72    4.45
   4   1   5   66.23    5.37
   4  -1   6 1423.44   48.04
   4  -1   6 1424.91   46.82
   4  -1   6 1436.78   46.61
   4   1   6 1390.66   46.30
   4  -1   7  439.67   19.71
   4   1   7  390.92   21.17
  -4  -1  -7  432.40   19.37
   4  -1   7  420.80   18.90
   4  -1   7  417.01   18.79
   4   1   7  420.82   18.71
  -4   1  -7  380.30   20.45
  -4  -1  -7  389.79   21.25
   4   1   8   77.20    8.99
  -4  -1  -8   68.58    7.00
   4  -1   8   58.27    6.64
   4  -1   8   79.38    7.30
   4   1   8   80.10    7.26
  -4   1  -8   65.03    7.94
  -4  -1  -8   78.12    8.94
  -4  -1  -8   69.93   13.97
   4   1   9   75.54    9.31
   4   1   9  103.54    8.55
   4  -1   9   99.61    8.58
  -4   1  -9  105.23   10.14
  -4  -1  -9   97.31   10.10
   4  -1   9  103.22    8.89
   4   1  10   59.16    8.01
  -4   1 -10   53.94    7.14
  -4  -1 -10   53.76    7.57
   4  -1  10   51.02    6.28
   4   1  11   47.60    6.90
  -4   1 -11   51.70    6.64
  -4  -1 -11   57.36    7.31
   4  -1  11   47.24    5.72
  -4   1 -12   90.43    8.01
   4   1  12   77.41    8.03
  -4  -1 -12   99.04    8.66
   4  -1  12   93.44    7.45
   4   1  13   -1.38    2.09
  -4   1 -13    2.18    2.11
  -4  -1 -13    0.34    1.52
  -4  -1 -14   51.47    4.25
  -4   1 -14   54.15    4.47
   4   1  14   51.46    4.33
  -4   2  15   68.96    6.11
   4  -2 -15   90.11    5.85
  -4  -2  14   11.72    2.70
   4   2 -14   11.78    2.61
   4  -2 -14   10.07    2.86
  -4  -2  13   23.80    4.82
   4   2 -13   24.93    4.32
   4  -2 -13   28.73    4.83
   4  -2 -12  105.45    9.20
   4   2 -12  118.18    9.73
  -4   2  11  503.39   33.44
   4  -2 -11  480.70   23.17
   4   2 -11  527.08   24.54
   4  -2 -11  487.92   22.25
   4  -2 -10  384.68   20.49
   4  -2 -10  409.83   20.22
  -4  -2   9   75.77    7.44
   4  -2  -9   81.96    8.08
  -4  -2   9   80.91    7.97
  -4  -2   9   86.94    7.39
   4  -2  -9   69.72    7.68
   4  -2  -9   72.05    7.83
   4   2  -9   71.69    8.45
   4  -2  -9   75.56    7.57
  -4  -2   8  654.62   27.84
   4  -2  -8  691.81   28.08
   4  -2  -8  676.83   28.38
  -4  -2   8  721.91   27.34
  -4  -2   8  634.07   28.59
   4  -2  -8  658.30   28.16
   4  -2  -8  652.73   28.38
   4   2  -8  760.24   30.99
   4  -2  -8  717.10   28.37
  -4  -2   7  589.75   24.17
   4  -2  -7  565.87   23.78
   4  -2  -7  550.24   24.00
   4  -2  -7  572.29   24.28
   4   2  -7  610.92   26.36
   4  -2  -7  577.74   24.09
  -4  -2   6  101.96    7.46
   4  -2  -6   85.32    6.80
  -4  -2   5    0.58    1.01
   4  -2  -5    4.87    1.87
   4  -2  -4 1516.12   49.14
  -4  -2   4 1580.34   50.02
   4   2  -4 1482.85   49.48
  -4  -2   4 1467.98   64.91
   4  -2  -4 1613.60   50.29
  -4  -2   3 2495.51   76.68
   4  -2  -3 2471.06   76.67
   4  -2  -3 2509.76   77.52
   4  -2  -2   11.84    2.44
  -4  -2   2    6.69    1.57
   4  -2  -2   12.51    2.52
   4   2  -2    7.65    1.89
  -4  -2   1  271.15   11.94
   4  -2  -1  252.73   12.63
   4   2  -1  280.96   12.22
   4  -2  -1  267.14   11.92
   4   2   0 4152.25  124.94
   4  -2   0 4233.06  126.04
   4  -2   1  559.69   21.27
   4   2   1  530.10   20.79
   4  -2   1  574.81   21.78
   4   2   2  381.22   16.09
   4  -2   2  373.17   15.33
   4  -2   2  380.35   16.23
   4  -2   2  379.91   16.50
   4  -2   3 1125.40   38.37
   4   2   3 1124.57   39.10
   4  -2   3 1181.56   40.15
  -4  -2  -3 1228.95   59.08
   4   2   4 2760.25   85.46
   4  -2   4 2702.81   84.75
   4  -2   4 2717.51   86.41
  -4  -2  -4 2847.02  108.32
  -4  -2  -5  143.30   14.39
   4  -2   5  121.30    8.37
   4  -2   6   14.23    3.15
   4   2   6   14.68    3.93
   4  -2   6   17.31    3.28
  -4  -2  -6   17.39    6.64
  -4  -2  -6    7.46    6.15
   4   2   7   32.52    5.85
  -4  -2  -7   37.14    5.02
   4  -2   7   36.10    4.94
  -4  -2  -7   38.50    9.47
   4  -2   7   41.28    5.41
  -4  -2  -7   31.37    7.90
   4  -2   8  453.13   21.42
   4   2   8  415.23   22.76
  -4  -2  -8  417.57   20.61
   4  -2   8  471.35   21.25
  -4  -2  -8  471.97   23.90
  -4  -2  -8  377.26   26.18
  -4  -2  -8  423.38   28.64
   4  -2   9   37.12    5.51
   4   2   9   25.29    5.72
  -4  -2  -9   29.35    5.94
  -4  -2  -9   30.73    5.70
   4  -2  10    2.42    1.78
   4   2  10    0.61    2.73
  -4  -2 -10    1.71    2.65
   4   2  11   40.89    6.21
   4  -2  11   42.28    5.45
  -4  -2 -11   38.56    5.83
   4   2  12  443.50   20.95
  -4  -2 -12  440.04   20.18
   4  -2  12  491.14   20.40
   4  -2  13    2.31    1.16
  -4   2 -13    1.39    1.72
   4   2  13   -0.62    1.61
  -4   3  14    8.98    2.72
   4   3 -14   15.90    2.58
   4  -3 -14   14.18    2.55
   4  -3 -14   14.25    2.92
   4  -3 -13   54.32    5.72
   4   3 -13   52.20    5.48
   4   3 -13   50.54    5.20
   4  -3 -12   28.06    4.75
   4   3 -12   23.64    4.20
   4   3 -11   21.17    4.62
   4  -3 -11   21.85    4.55
   4  -3 -11   21.98    4.53
   4  -3 -10  176.84   12.96
   4   3 -10  188.60   13.41
   4  -3 -10  197.18   13.04
   4  -3  -9  525.96   25.71
   4  -3  -9  564.34   25.68
  -4  -3   8  216.80   13.31
  -4  -3   8  202.93   12.69
   4  -3  -8  200.16   13.61
  -4  -3   8  209.36   13.84
  -4  -3   8  238.88   16.45
   4   3  -8  235.85   15.34
   4  -3  -8  221.54   14.29
   4  -3  -8  245.22   14.36
   4   3  -7   44.56    6.40
  -4  -3   7   34.80    4.90
   4  -3  -7   39.74    5.66
  -4  -3   7   48.06    7.86
   4  -3  -7   30.93    5.15
  -4  -3   7   33.52    5.44
   4  -3  -7   32.30    5.24
   4  -3  -6   36.91    5.26
   4  -3  -6   37.95    5.16
   4   3  -6   36.69    4.84
  -4  -3   6   37.19    4.75
  -4  -3   6   37.42    7.75
   4  -3  -6   45.76    5.53
  -4  -3   5   54.99    5.48
   4  -3  -5   39.97    5.19
  -4  -3   5   45.99    8.92
   4  -3  -5   48.55    5.65
   4  -3  -5   47.64    5.68
   4   3  -5   53.97    5.55
   4  -3  -5   43.86    5.21
   4  -3  -5   52.74    5.87
  -4  -3   4  383.63   16.86
   4   3  -4  369.27   16.97
  -4  -3   4  350.84   22.57
   4  -3  -4  409.16   17.86
  -4  -3   3  140.07    8.62
   4  -3  -3  158.89    9.51
   4  -3  -3  147.83    9.61
  -4  -3   3  144.64   14.73
  -4  -3   2  542.77   21.40
   4   3  -2  561.35   22.20
   4  -3  -2  559.21   22.43
   4  -3  -2  546.99   22.91
  -4  -3   2  564.43   33.63
   4  -3  -2  567.53   22.08
   4   3  -1 1029.60   36.22
   4  -3  -1 1023.98   35.76
   4  -3  -1 1058.37   36.62
  -4  -3   1 1093.76   52.27
   4  -3  -1 1028.03   37.32
   4  -3   0 1364.59   45.65
  -4  -3   0 1368.79   61.64
   4  -3   0 1361.30   46.44
   4   3   0 1317.91   45.14
   4   3   1  975.44   35.08
   4  -3   1 1039.31   36.36
  -4  -3  -1  963.95   48.17
  -4  -3  -2 1343.21   55.18
   4   3   2 1405.59   47.76
   4  -3   2 1486.44   48.65
  -4  -3  -2 1403.71   59.35
   4  -3   3  533.21   21.53
   4   3   3  531.96   22.17
  -4  -3  -3  540.64   30.09
   4  -3   4  703.66   28.28
   4  -3   4  729.86   28.42
   4  -3   4  751.59   28.93
   4   3   4  699.10   28.27
   4  -3   4  729.26   28.20
  -4  -3  -4  662.68   39.88
  -4  -3  -4  677.19   36.96
   4  -3   5  162.41   10.83
   4  -3   5  156.69   10.66
   4  -3   5  188.96   11.31
  -4  -3  -5  192.12   12.59
  -4  -3  -5  149.82   16.45
  -4  -3  -5  180.21   16.65
   4  -3   6  234.61   13.74
  -4  -3  -6  260.09   20.02
   4  -3   6  214.01   13.34
  -4  -3  -6  253.23   19.46
   4  -3   7    0.47    1.33
  -4  -3  -7   -0.45    1.58
   4  -3   7    4.19    2.03
  -4  -3  -7    3.37    2.95
   4  -3   8  539.58   24.27
   4   3   8  514.83   25.47
  -4  -3  -8  502.31   26.05
   4  -3   9  212.71   13.36
   4   3   9  176.02   13.58
  -4  -3  -9  204.29   14.31
   4  -3  10    2.75    1.77
   4   3  10    2.13    2.41
  -4  -3 -10    2.47    2.23
   4  -3  11   42.69    5.31
   4   3  11   44.08    5.89
  -4  -3 -11   40.28    5.25
   4  -3  12   81.24    6.47
   4   3  12   69.12    6.43
   4  -3  13  103.54    6.16
  -4   3 -13   87.95    6.44
   4   3  13   88.54    6.07
   4   4 -13   37.69    3.90
   4   4 -13   34.73    3.81
   4  -4 -13   34.29    4.24
   4   4 -12   21.46    3.55
   4  -4 -12   17.45    3.98
   4   4 -12   21.54    3.50
   4   4 -11   48.00    5.77
   4  -4 -11   37.97    5.43
   4   4 -10   28.88    4.92
   4  -4 -10   30.95    5.20
   4   4  -9  112.56    9.83
   4  -4  -9  117.73   10.00
   4  -4  -9  104.28    9.53
  -4  -4   9  103.11    9.22
  -4  -4   8    1.72    2.22
   4  -4  -8    2.05    2.68
   4  -4  -7    5.19    3.37
  -4  -4   7    5.73    3.06
   4  -4  -7    0.99    2.58
  -4  -4   7    4.50    2.33
  -4  -4   7    2.49    1.45
   4  -4  -7    2.55    2.66
   4  -4  -7    5.73    2.94
  -4  -4   7    3.57    2.01
  -4  -4   6    4.16    3.23
  -4  -4   6    1.27    1.48
   4  -4  -6    2.79    2.48
   4  -4  -6   -0.98    2.48
   4   4  -6    2.83    1.98
   4  -4  -6    0.50    2.78
   4  -4  -6   -1.56    3.27
   4  -4  -6    0.99    2.57
  -4  -4   5  193.62   11.79
   4  -4  -5  176.37   12.14
   4  -4  -5  189.97   12.29
  -4  -4   5  199.34   15.66
   4  -4  -5  198.81   12.96
   4  -4  -5  181.10   12.77
   4  -4  -5  237.98   14.43
   4   4  -5  190.44   12.36
   4  -4  -5  190.82   12.57
  -4  -4   4  550.28   23.63
   4   4  -4  584.70   24.52
   4  -4  -4  544.51   24.13
   4  -4  -4  597.38   25.47
   4  -4  -4  564.99   25.12
   4  -4  -4  593.61   26.27
  -4  -4   4  632.82   30.71
   4  -4  -4  568.56   24.63
   4  -4  -3   24.73    4.37
   4  -4  -3   27.55    5.06
   4  -4  -3   24.58    4.16
   4  -4  -3   27.52    4.62
   4  -4  -3   19.18    3.96
   4  -4  -3   35.67    4.83
   4  -4  -3   21.87    4.44
   4  -4  -3   28.02    4.82
   4  -4  -3   25.70    4.48
   4  -4  -3   29.79    5.30
  -4  -4   3   20.02    5.85
  -4  -4   3   21.60    3.58
  -4  -4   3   24.30    6.16
  -4  -4   3   19.27    5.64
   4  -4  -2  213.93   13.86
   4  -4  -2  218.33   13.17
   4  -4  -2  240.13   13.64
   4  -4  -2  243.67   13.72
   4  -4  -2  221.19   13.14
   4  -4  -2  228.06   13.97
   4  -4  -2  237.03   13.78
   4  -4  -2  227.04   12.61
   4  -4  -2  210.69   13.66
  -4  -4   2  218.07   17.77
   4   4  -2  229.53   13.11
   4  -4  -2  216.58   12.64
   4  -4  -2  235.96   13.46
   4  -4  -1 1028.22   39.18
   4  -4  -1 1085.18   39.32
   4  -4  -1 1013.11   37.94
   4  -4  -1 1028.27   38.18
   4  -4  -1 1014.17   37.04
   4  -4  -1 1008.44   37.78
   4   4  -1 1041.94   37.48
   4  -4  -1 1015.89   37.60
   4  -4  -1 1006.19   37.51
   4  -4  -1 1019.37   38.33
  -4  -4   1  956.15   45.21
   4  -4  -1  981.41   36.25
   4  -4   0  442.05   20.97
   4  -4   0  469.26   20.82
   4  -4   0  463.63   20.95
   4  -4   0  423.24   19.76
   4  -4   0  447.71   21.36
   4  -4   0  422.11   19.96
  -4  -4   0  461.94   19.75
   4  -4   0  444.00   20.39
   4  -4   0  449.35   20.94
   4  -4   0  429.15   20.30
  -4  -4   0  445.32   27.00
   4  -4   0  432.92   21.34
   4   4   0  471.22   20.42
   4  -4   1  179.02   12.21
   4  -4   1  170.11   11.78
   4  -4   1  177.41   11.58
   4  -4   1  162.88   11.09
   4  -4   1  158.90   10.94
   4  -4   1  173.70   11.87
   4  -4   1  167.33   11.08
   4  -4   1  170.39   11.35
  -4  -4  -1  178.37   10.85
   4  -4   1  179.91   11.75
   4   4   1  179.11   11.16
  -4  -4  -1  184.40   15.37
  -4  -4  -1  207.86   12.40
  -4  -4  -1  173.19   15.52
   4  -4   1  162.77   10.96
   4  -4   2   22.15    4.75
   4  -4   2   27.43    5.08
   4  -4   2   31.00    4.68
   4   4   2   26.52    4.15
   4  -4   2   23.74    4.78
   4  -4   2   22.91    4.40
   4  -4   2   22.82    4.33
  -4  -4  -2   36.16    5.43
  -4  -4  -2   34.25    7.63
  -4  -4  -2   24.55    6.41
  -4  -4  -2   30.75    4.36
   4  -4   2   34.98    4.84
   4  -4   3  595.68   26.05
  -4  -4  -3  583.09   28.25
   4  -4   3  606.74   26.16
  -4  -4  -3  552.13   31.59
   4  -4   3  559.53   25.90
   4  -4   4  364.94   19.03
   4  -4   4  409.50   20.49
  -4  -4  -4  481.77   22.60
  -4  -4  -4  449.51   27.01
  -4  -4  -4  430.74   23.65
   4  -4   5   32.23    4.96
  -4  -4  -5   21.94    6.63
  -4  -4  -5   22.80    4.98
   4  -4   5   22.74    4.16
  -4  -4  -5   19.37    4.85
   4  -4   5   23.88    4.32
  -4  -4  -6    4.57    3.73
  -4  -4  -6    8.53    4.33
   4  -4   6    5.05    2.15
   4  -4   7  132.20   10.32
  -4  -4  -7  135.73   11.91
  -4  -4  -7  157.07   13.19
  -4  -4  -8  274.38   16.90
   4  -4   8  268.32   15.86
   4  -4   8  265.34   15.40
   4  -4   9   10.00    2.83
  -4  -4  -9   10.50    3.50
   4  -4  10    0.76    1.39
  -4  -4 -10    0.41    2.03
   4  -4  11  113.57    7.69
  -4  -4 -11  110.68    7.75
  -4   4 -12    7.36    2.41
  -4  -4 -12    7.85    1.83
   4  -4  12    9.40    2.08
   4   5 -12    2.25    1.11
   4  -5 -12    1.74    1.64
   4   5 -11   -0.94    1.42
   4  -5 -11    0.35    1.91
  -4  -5  10   95.55    6.83
   4  -5 -10   85.19    8.13
   4   5 -10   92.31    7.75
   4   5  -9   76.85    7.49
   4  -5  -9   76.22    7.73
   4  -5  -9   66.29    7.73
   4  -5  -9   74.59    7.39
   4   5  -8  134.91   10.27
  -4  -5   8  113.51    8.80
   4  -5  -8  113.99    9.87
   4  -5  -8  111.24   10.16
  -4  -5   8  110.36    9.38
   4   5  -7   48.92    6.28
   4  -5  -7   42.11    6.42
   4  -5  -7   45.27    6.97
  -4  -5   7   64.96    7.44
   4  -5  -6  328.65   18.71
   4  -5  -6  346.74   19.28
  -4  -5   6  360.23   19.82
   4  -5  -5  389.57   20.80
   4  -5  -5  392.75   21.53
   4  -5  -5  380.63   20.42
  -4  -5   5  407.95   21.68
  -4  -5   4    1.78    2.30
   4  -5  -4    0.54    2.86
   4  -5  -4    4.17    3.27
   4  -5  -4   -1.20    3.34
  -4  -5   4    1.88    2.82
   4   5  -3  314.28   18.10
  -4  -5   3  361.84   20.08
   4  -5  -3  372.94   19.56
   4  -5  -3  342.56   18.72
   4  -5  -3  364.28   19.64
  -4  -5   3  362.79   21.18
   4  -5  -3  350.35   19.78
  -4  -5   3  380.21   21.95
   4  -5  -3  373.80   19.25
   4  -5  -3  377.35   19.66
   4  -5  -2  172.16   13.26
  -4  -5   2  159.99   12.89
   4  -5  -2  157.16   11.89
   4  -5  -2  155.56   11.87
   4  -5  -2  152.94   11.74
  -4  -5   2  179.67   13.22
   4  -5  -2  132.55   11.01
   4  -5  -2  177.56   12.99
  -4  -5   2  153.19   13.70
  -4  -5   2  179.15   14.73
   4  -5  -2  162.09   12.02
   4   5  -2  163.79   11.65
   4  -5  -2  181.30   13.14
  -4  -5   1  460.60   23.80
   4  -5  -1  393.64   21.04
   4  -5  -1  416.37   22.08
  -4  -5   1  386.33   19.41
   4  -5  -1  375.18   20.57
   4  -5  -1  442.48   22.43
   4  -5  -1  422.29   20.85
   4  -5  -1  395.72   20.69
   4  -5  -1  399.91   20.28
  -4  -5   1  388.94   21.84
   4  -5  -1  439.38   21.92
  -4  -5   1  415.45   23.83
  -4  -5   1  406.37   24.18
   4   5  -1  393.96   19.94
   4  -5   0   48.42    6.52
   4  -5   0   57.51    6.92
   4  -5   0   56.58    7.44
  -4  -5   0   45.02    5.81
   4  -5   0   55.81    7.13
   4  -5   0   52.43    6.57
  -4  -5   0   53.07    7.36
   4  -5   0   50.74    6.94
   4  -5   0   61.93    7.59
   4  -5   0   52.08    7.35
  -4  -5   0   61.60    8.11
   4   5   0   41.70    5.66
  -4  -5   0   58.56    8.57
  -4  -5   0   52.75    8.46
   4  -5   0   59.64    8.10
   4  -5   1  246.30   15.94
   4  -5   1  259.56   15.55
   4  -5   1  216.44   14.39
  -4  -5  -1  262.95   17.04
   4  -5   1  254.15   16.01
   4  -5   1  230.41   14.72
  -4  -5  -1  256.52   16.39
   4  -5   1  225.46   14.44
   4  -5   1  249.37   15.53
  -4  -5  -1  209.99   16.18
  -4  -5  -1  238.75   17.46
  -4  -5  -1  232.36   14.08
   4  -5   1  230.03   15.52
   4  -5   2  266.96   16.83
   4  -5   2  232.65   15.74
   4  -5   2  287.89   17.37
   4  -5   2  300.59   17.31
   4  -5   2  290.73   16.69
  -4  -5  -2  280.48   17.30
   4  -5   2  301.34   16.86
   4  -5   2  292.69   17.11
  -4  -5  -2  320.21   19.63
  -4  -5  -2  288.61   18.74
  -4  -5  -2  296.03   16.29
  -4  -5  -2  311.05   18.15
   4  -5   3  259.45   16.21
   4  -5   3  271.17   16.68
  -4  -5  -3  263.73   18.38
  -4  -5  -3  283.54   16.04
   4  -5   3  271.21   16.73
   4  -5   4    1.66    1.94
  -4  -5  -4   -0.74    3.21
   4  -5   5  253.96   15.75
  -4  -5  -5  245.97   15.32
  -4  -5  -5  235.39   17.03
   4  -5   5  253.34   16.03
   4  -5   6   50.20    6.49
   4  -5   6   60.85    7.38
  -4  -5  -6   53.34    7.64
  -4  -5  -6   51.06    6.41
   4  -5   7  354.99   18.75
   4  -5   7  324.97   18.13
  -4  -5  -7  334.33   18.17
  -4  -5  -7  337.20   18.96
   4  -5   8   19.86    4.29
  -4  -5  -8   13.56    3.51
   4  -5   8    9.71    3.07
  -4  -5  -8   15.01    3.58
  -4  -5  -9   84.49    7.32
   4  -5   9   95.74    7.98
   4  -5   9  101.63    7.77
   4  -5  10  103.62    7.50
  -4  -5 -10  114.91    7.52
   4  -5  11   15.46    2.30
  -4   5 -11   16.89    3.24
  -4  -5 -11   13.20    2.24
  -4  -5 -11   12.06    2.01
  -4  -6  10   24.89    2.78
   4  -6 -10   32.76    3.77
   4  -6 -10   24.48    3.53
  -4  -6   9   35.61    3.84
   4  -6  -9   42.76    5.04
   4  -6  -9   34.92    4.71
  -4  -6   8    1.20    1.26
  -4  -6   8    2.18    1.31
   4  -6  -8    1.98    2.40
   4  -6  -8   -0.83    2.41
  -4  -6   7  234.31   12.79
   4  -6  -7  234.45   13.79
   4  -6  -7  196.23   13.29
  -4  -6   6   43.62    5.50
   4  -6  -6   46.56    6.54
   4  -6  -6   52.51    6.87
  -4  -6   5   85.27    7.92
   4  -6  -5   79.19    8.39
   4  -6  -5   73.34    8.00
   4  -6  -4   46.94    6.62
  -4  -6   4   52.30    6.34
   4  -6  -4   35.67    5.60
   4  -6  -4   33.00    5.90
   4  -6  -4   38.76    6.14
   4  -6  -3  261.45   16.68
   4  -6  -3  274.71   16.55
  -4  -6   3  274.49   15.76
  -4  -6   3  255.22   15.74
   4  -6  -3  236.78   15.37
   4  -6  -3  257.56   15.69
   4  -6  -3  277.71   16.87
  -4  -6   3  257.84   15.25
   4  -6  -2   27.53    6.00
  -4  -6   2   25.32    4.56
  -4  -6   2   22.72    4.20
   4  -6  -2   27.40    5.11
  -4  -6   2   23.66    4.81
   4  -6  -2   22.49    5.10
   4  -6  -2   34.38    5.87
   4  -6  -2   29.92    5.64
  -4  -6   2   20.26    5.38
   4  -6  -1  224.01   15.56
   4  -6  -1  216.17   14.90
   4  -6  -1  233.78   14.40
   4  -6  -1  200.50   13.66
   4  -6  -1  215.05   14.99
  -4  -6   1  229.72   15.20
  -4  -6   1  237.58   16.55
  -4  -6   1  210.05   13.62
   4  -6   0  110.71   10.86
  -4  -6   0  107.98   10.03
   4  -6   0  112.12   10.28
   4  -6   0  110.97    9.80
   4  -6   0  126.53   10.98
  -4  -6   0   99.78   10.71
   4  -6   0  111.86   10.65
  -4  -6   0   95.99    8.96
  -4  -6   0  114.39   10.30
   4  -6   1  269.81   17.01
   4  -6   1  232.78   15.44
  -4  -6  -1  247.99   16.10
   4  -6   1  263.39   16.30
  -4  -6  -1  269.43   16.45
   4  -6   1  256.13   16.52
   4  -6   1  223.66   14.60
   4  -6   1  268.56   16.59
  -4  -6  -1  266.69   17.42
  -4  -6  -1  277.77   15.73
   4  -6   2    1.15    3.13
   4  -6   2    1.16    3.52
   4  -6   2    2.21    1.58
  -4  -6  -2    1.70    2.47
   4  -6   2   -0.54    1.67
  -4  -6  -2    2.59    1.91
   4  -6   2    0.56    2.76
  -4  -6  -2    2.26    2.18
  -4  -6  -2    1.46    1.60
   4  -6   3  182.76   13.09
  -4  -6  -3  164.17   12.43
  -4  -6  -3  171.61   13.07
   4  -6   3  201.86   13.70
   4  -6   3  166.53   12.45
   4  -6   4   41.51    5.94
   4  -6   4   34.32    5.83
  -4  -6  -4   33.62    5.58
  -4  -6  -4   41.60    6.37
  -4  -6  -5   55.73    6.45
  -4  -6  -5   56.60    7.27
   4  -6   5   53.35    6.63
   4  -6   5   54.27    6.98
   4  -6   6   39.78    5.49
  -4  -6  -6   28.78    4.42
   4  -6   6   41.55    5.81
  -4  -6  -6   33.72    5.31
  -4  -6  -7  221.02   12.89
   4  -6   7  241.11   13.36
   4  -6   8   22.28    3.59
  -4  -6  -8   16.14    2.92
  -4   6  -9   13.98    3.45
  -4  -6  -9   21.40    2.68
  -4  -7   7   14.70    2.24
  -4  -7   7   14.98    2.36
   4  -7  -7   14.75    2.97
  -4  -7   7   16.98    2.76
  -4  -7   6    2.42    1.19
  -4  -7   6    1.39    1.13
   4  -7  -6    1.96    2.09
  -4  -7   6    0.93    1.24
  -4  -7   5   27.53    3.47
  -4  -7   5   27.52    3.75
   4  -7  -5   25.36    4.33
  -4  -7   5   29.23    4.05
  -4  -7   4    4.42    1.73
   4  -7  -4    2.69    2.76
  -4  -7   4    6.03    2.28
  -4  -7   3   27.80    3.94
  -4  -7   3   24.14    3.74
   4  -7  -3   32.33    4.79
   4  -7  -3   33.40    5.17
  -4  -7   3   29.29    4.38
  -4  -7   2   -1.22    1.64
  -4  -7   2    1.18    1.21
   4  -7  -2    1.38    1.70
   4  -7  -2    0.47    2.13
   4  -7  -1   15.16    4.54
  -4  -7   1   33.37    4.66
   4  -7  -1   25.52    4.53
   4  -7  -1   23.71    4.56
  -4  -7   1   28.36    4.44
  -4  -7   0  112.74    8.84
   4  -7   0  103.53    9.01
   4  -7   0  102.40    9.33
   4  -7   0  101.82    9.10
  -4  -7   0  110.77    8.78
   4  -7   1  199.63   12.38
  -4  -7  -1  173.45   11.73
  -4  -7  -1  202.12   12.13
   4  -7   1  205.94   12.94
   4  -7   1  209.63   13.18
   4  -7   2   15.89    3.45
  -4  -7  -2   21.60    4.00
  -4  -7  -2   15.37    3.06
   4  -7   2   20.94    3.94
   4  -7   2   21.64    4.10
   4  -7   3   19.02    3.68
  -4  -7  -3   16.10    3.40
  -4  -7  -3   15.99    3.35
  -4  -7  -4   13.72    2.97
  -4  -7  -4   17.51    3.46
   4  -7   4   19.18    3.51
   4  -7   5   86.88    7.09
  -4  -7  -5   87.00    6.69
  -4  -7  -5   93.79    7.19
   4  -7   6    0.52    0.86
  -4  -7  -6    0.90    1.34
  -4  -7  -6    1.87    1.32
  -4  -8   1  158.08    8.23
  -4  -8   0   30.57    3.26
  -5   0  15   -0.54    1.41
  -5   0  14  138.04   10.94
   5   0 -14  176.26   10.16
  -5   0  13   -0.73    3.52
  -5   0  12   41.69    9.11
  -5   0  11    7.36    7.14
   5   0 -11    0.50    2.09
   5   0 -11   -0.48    1.93
  -5   0  10 1471.78   69.81
   5   0 -10 1515.05   54.59
   5   0 -10 1621.46   55.52
   5   0  -9   -0.94    2.13
   5   0  -9   -0.45    1.72
   5   0  -9    1.38    1.94
   5   0  -8  104.77    8.50
   5   0  -8  116.27    8.96
   5   0  -8  109.32    8.90
   5   0  -7   -0.79    1.95
   5   0  -7    0.71    1.55
   5   0  -7   -0.37    1.61
   5   0  -6 2669.40   83.75
   5   0  -5    0.57    1.48
   5   0  -4   87.62    6.29
   5   0  -4   90.08    6.35
   5   0  -4  107.19    6.85
   5   0  -4   96.23    6.84
   5   0  -3   -0.26    0.74
   5   0  -3   -0.29    1.22
   5   0  -3   -0.27    1.25
   5   0  -2  561.39   22.42
   5   0  -2  571.52   21.95
   5   0  -2  582.37   22.13
   5   0  -1   -0.26    0.97
   5   0  -1   -0.27    1.13
   5   0  -1    1.18    1.37
   5   0   0    6.43    1.66
   5   0   0    4.64    1.53
   5   0   0    3.17    1.42
   5   0   0    3.79    1.77
   5   0   1    1.51    1.17
   5   0   1    1.71    1.14
   5   0   1    1.72    1.33
   5   0   1    1.29    1.20
   5   0   2 2567.51   78.29
   5   0   2 2532.11   77.82
   5   0   2 2590.21   78.54
   5   0   2 2482.46   78.89
   5   0   3    0.25    0.92
   5   0   4  487.40   19.99
   5   0   4  527.56   21.73
   5   0   5    2.72    1.86
   5   0   5   -0.32    1.24
   5   0   6 1642.12   56.35
   5   0   6 1583.81   57.29
   5   0   6 1701.32   55.36
   5   0   7    1.61    2.79
   5   0   7    1.64    1.72
   5   0   8  116.07   10.54
   5   0   8  113.59    9.21
  -5   0  -8  119.10   11.10
  -5   0  -9   -1.91    3.05
   5   0   9    0.59    2.73
   5   0  10  343.71   19.13
  -5   0 -10  349.89   19.88
   5   0  11    6.20    3.04
  -5   0 -11    0.52    1.90
  -5   0 -12   18.14    3.67
  -5   0 -13    0.56    1.13
  -5   1  15   72.19    5.80
  -5  -1  15   75.24    5.45
  -5   1  14   61.60    7.32
  -5  -1  14   70.57    7.06
  -5   1  13    7.75    4.87
  -5  -1  13    7.30    3.95
   5  -1 -13   10.17    3.35
   5   1 -13    8.97    2.94
  -5   1  12   61.70   11.14
  -5  -1  12   48.59    9.03
   5   1 -12   75.96    7.78
  -5   1  11  103.71   15.71
  -5  -1  11   67.33   11.26
   5   1 -11  104.97    9.42
  -5  -1  10   74.20   12.61
   5   1 -10   90.38    8.84
   5  -1 -10   69.47    7.45
  -5  -1   9   60.94    6.79
   5   1  -9   66.99    7.02
  -5  -1   9   65.23   12.95
   5  -1  -9   68.63    7.08
   5  -1  -9   64.92    7.33
   5   1  -9   73.59    7.79
  -5  -1   8  215.24   13.35
   5  -1  -8  215.61   13.08
   5   1  -8  261.71   14.12
   5  -1  -8  238.71   13.92
   5   1  -8  257.41   14.77
  -5  -1   7  799.53   31.73
   5   1  -7  833.60   31.64
   5  -1  -7  869.06   32.28
   5  -1  -7  773.80   31.44
   5   1  -7  903.59   33.21
   5  -1  -6   30.69    4.23
   5   1  -6   22.97    3.62
  -5  -1   6   21.31    3.50
   5   1  -5    1.15    1.42
   5  -1  -5    1.18    1.50
  -5  -1   5    2.07    1.19
   5  -1  -4 1289.73   43.07
  -5  -1   4 1263.64   42.82
   5  -1  -4 1304.24   42.57
   5  -1  -4 1354.46   44.03
   5   1  -4 1302.44   44.04
  -5  -1   3 1070.25   35.61
   5   1  -3 1014.09   36.96
   5  -1  -3 1067.78   35.40
   5  -1  -3 1090.47   37.32
  -5  -1   2   79.28    5.35
   5   1  -2   74.25    6.26
   5  -1  -2   64.63    5.44
   5  -1  -2   66.46    5.90
   5  -1  -2   65.78    5.06
  -5  -1   1   12.39    2.10
   5  -1  -1   13.85    2.54
   5   1  -1   12.28    2.29
   5  -1  -1    8.13    2.33
   5   1  -1   12.13    2.78
   5  -1   0 1077.19   36.56
   5   1   0 1089.41   36.04
   5  -1   0 1066.84   37.25
   5   1   0 1028.83   37.21
   5   1   1  619.62   23.00
   5  -1   1  608.25   21.91
   5  -1   1  611.93   23.65
   5   1   1  580.43   23.41
   5   1   2  448.46   18.65
   5  -1   2  432.30   17.51
   5   1   2  472.52   18.04
   5  -1   2  476.50   19.05
   5  -1   2  449.47   19.21
   5   1   2  442.53   18.67
   5  -1   3 1312.55   43.90
   5  -1   3 1219.61   41.45
   5   1   3 1259.86   41.73
   5  -1   4 1059.10   38.48
   5  -1   4 1026.81   36.29
   5   1   4 1082.18   36.76
   5  -1   5   23.39    3.60
  -5  -1  -5   20.26    6.29
   5  -1   5   26.87    3.79
   5   1   5   21.25    3.58
   5   1   5   20.71    4.29
   5   1   6  124.73   10.45
   5  -1   6  125.42    9.02
  -5  -1  -6   94.95   12.56
   5  -1   6  140.07   10.38
   5  -1   6  127.56    9.14
   5  -1   6  139.84    9.32
   5   1   6  122.35    8.87
   5  -1   7   82.88    7.56
   5   1   7   82.84    8.86
  -5  -1  -7   85.76    7.79
   5  -1   7   87.13    7.67
   5   1   7   92.23    7.84
  -5   1  -7   68.62    8.21
   5   1   8  186.35   13.60
  -5  -1  -8  157.74   11.24
   5  -1   8  150.64   10.96
   5   1   8  170.21   11.39
  -5   1  -8  142.42   12.12
  -5  -1  -8  163.25   13.25
   5  -1   8  173.46   11.47
  -5  -1  -8  139.37   18.57
   5  -1   9  815.89   31.48
   5   1   9  734.71   33.15
  -5   1  -9  744.78   33.41
  -5  -1  -9  755.11   34.13
  -5   1 -10   50.00    6.82
   5   1  10   36.33    6.02
  -5  -1 -10   34.55    6.23
   5   1  11  106.49    9.33
  -5   1 -11  100.22    8.93
  -5  -1 -11   98.07    9.14
  -5   1 -12   29.52    4.29
  -5  -1 -12   38.10    5.00
   5   1  12   33.53    4.76
  -5   1 -12   29.47    4.60
   5   1  13   -0.25    1.11
  -5   1 -13    2.83    1.61
  -5  -1 -13    0.53    1.23
   5   2 -14    6.50    1.98
   5  -2 -14    5.45    2.29
   5  -2 -13   60.13    6.59
   5   2 -13   62.07    6.25
  -5   2  13   43.52    7.55
  -5   2  12   10.41    6.19
   5   2 -12   10.24    3.22
   5  -2 -12   12.23    3.83
  -5   2  11   96.16   15.47
   5  -2 -11   96.23    9.25
   5   2 -11   98.67    9.22
   5  -2 -10   54.39    6.80
   5  -2 -10   55.60    7.19
   5   2 -10   56.72    7.19
   5   2  -9   26.90    5.14
  -5  -2   9   24.75    4.30
   5  -2  -9   28.08    4.92
   5  -2  -9   27.79    5.12
   5  -2  -9   26.43    5.05
  -5  -2   9   17.05    4.03
  -5  -2   9   23.57    4.08
   5  -2  -9   28.83    5.06
  -5  -2   8    3.46    1.75
   5   2  -8    1.52    2.13
   5  -2  -8    1.81    2.11
   5  -2  -8   -0.47    2.31
   5  -2  -8    0.49    2.38
  -5  -2   8    1.97    1.38
   5  -2  -8    0.90    2.41
  -5  -2   7  101.27    8.12
   5  -2  -7  100.97    8.53
  -5  -2   7  113.83   14.96
   5  -2  -7  110.05    8.58
   5  -2  -7   98.71    8.53
   5  -2  -7   99.63    8.70
   5   2  -7  103.65    8.95
   5  -2  -7  104.88    8.60
  -5  -2   6   80.75   14.16
   5  -2  -6   77.12    6.91
   5  -2  -6   91.35    7.73
  -5  -2   6   93.64    7.44
   5  -2  -6   83.65    7.62
   5  -2  -6   98.17    7.88
   5   2  -6   92.50    7.92
   5  -2  -6   88.58    7.64
  -5  -2   5    3.56    1.56
   5  -2  -5    2.20    1.60
   5  -2  -5    2.03    1.80
  -5  -2   4  140.35    8.58
   5  -2  -4  119.79    8.27
   5  -2  -4  141.60    9.18
  -5  -2   3   19.49    2.97
   5   2  -3   22.69    3.26
   5  -2  -3   20.46    3.47
   5  -2  -3   21.20    3.57
   5   2  -2  851.67   30.05
  -5  -2   2  848.33   29.71
   5  -2  -2  844.48   31.51
   5  -2  -2  805.89   29.68
   5   2  -1   44.66    4.54
   5  -2  -1   45.94    5.16
   5   2   0  593.83   22.62
   5  -2   0  542.09   23.20
   5  -2   1   75.84    6.46
   5   2   1   78.99    6.33
   5  -2   1   71.02    6.47
   5  -2   2  503.75   21.08
   5   2   2  477.29   20.28
   5  -2   2  464.39   20.37
   5   2   3    2.82    1.89
   5  -2   3   10.36    3.15
   5   2   3    7.17    2.07
   5  -2   4   84.84    7.21
   5   2   4   80.29    7.45
  -5  -2  -4   72.88   11.22
   5  -2   4   95.04    8.21
   5  -2   4   90.91    7.21
  -5  -2  -4   90.37    7.99
  -5  -2  -4   85.29   17.98
  -5  -2  -4   92.00   15.92
   5  -2   5   20.97    3.68
   5   2   5   18.57    4.24
  -5  -2  -5   28.83    9.54
  -5  -2  -5   28.86    7.71
   5  -2   5   24.09    3.89
  -5  -2  -5   22.00    4.12
   5  -2   6   36.21    5.01
   5   2   6   39.66    6.08
   5  -2   6   38.04    5.11
  -5  -2  -6   31.78    9.71
   5  -2   7    5.56    2.29
   5   2   7    9.70    3.99
  -5  -2  -7    5.98    3.56
   5  -2   7    5.05    2.27
  -5  -2  -7    2.43    4.25
   5  -2   8  192.32   12.60
  -5  -2  -8  169.75   13.33
   5   2   8  145.93   12.38
  -5  -2  -9   17.27    4.53
   5  -2   9   23.56    4.34
   5   2   9   15.39    4.39
  -5  -2  -9   21.03    4.98
   5  -2  10   43.37    5.62
   5   2  10   32.91    5.57
  -5  -2 -10   29.61    5.25
   5   2  11   94.15    8.49
   5  -2  11   96.22    7.71
  -5  -2 -11   79.15    7.62
   5  -2  12  149.66    8.79
  -5  -2 -12  129.35    8.62
   5   2  12  130.98    9.01
   5  -2  13    2.41    0.97
   5   2  13    0.89    0.97
  -5   2 -13    1.22    1.36
   5  -3 -14   36.06    3.72
   5   3 -14   31.77    3.25
   5   3 -13    9.06    2.40
   5  -3 -13    8.22    2.55
   5  -3 -13    8.82    2.76
   5   3 -12  184.19   11.02
   5  -3 -12  170.57   11.41
   5   3 -12  178.27   11.25
   5   3 -11   19.91    4.16
   5  -3 -11   25.04    4.86
   5   3 -11   23.83    4.32
   5   3 -10    2.03    2.29
   5  -3 -10   -0.53    2.47
  -5  -3   9    9.63    3.59
   5   3  -9    5.77    2.60
   5  -3  -9    4.32    3.27
   5  -3  -9    7.45    3.28
   5  -3  -9    9.07    3.62
   5  -3  -8 1324.99   48.84
   5  -3  -8 1262.01   48.38
  -5  -3   8 1289.95   53.24
  -5  -3   8 1243.50   48.80
  -5  -3   8 1336.66   46.98
   5   3  -8 1435.67   49.53
   5  -3  -8 1336.60   48.30
   5  -3  -7   58.64    7.13
  -5  -3   7   48.50    5.74
   5  -3  -7   46.64    6.42
  -5  -3   7   44.95    8.87
   5  -3  -7   62.65    6.98
   5  -3  -7   57.57    6.97
  -5  -3   6   70.42   11.58
  -5  -3   6   70.49    6.69
   5  -3  -6   74.66    7.65
   5  -3  -6   61.36    6.97
   5  -3  -6   71.65    7.43
   5  -3  -6   65.59    6.95
   5  -3  -5   13.05    3.62
  -5  -3   5    7.20    6.26
   5  -3  -5   13.79    3.46
   5  -3  -5   14.43    3.44
   5   3  -5   12.33    3.12
   5  -3  -5    9.65    3.44
  -5  -3   5   14.93    3.09
   5  -3  -5   11.12    3.24
  -5  -3   4 1549.16   51.26
   5   3  -4 1482.45   51.51
   5   3  -4 1614.56   52.26
   5  -3  -4 1404.22   51.44
   5  -3  -4 1454.52   51.74
   5  -3  -4 1544.95   52.05
   5  -3  -4 1531.28   52.54
  -5  -3   4 1466.76   63.62
   5  -3  -4 1554.39   52.11
   5  -3  -3    1.80    2.18
  -5  -3   3    3.62    1.53
   5   3  -3   -0.70    1.07
   5  -3  -3    0.40    1.38
   5  -3  -3    1.28    2.06
   5  -3  -3    0.37    2.30
   5  -3  -3   -0.36    2.27
   5   3  -3    2.53    1.68
   5  -3  -3   -0.76    2.41
   5  -3  -3    0.82    2.01
  -5  -3   3    2.15    1.94
  -5  -3   3    2.99    7.60
  -5  -3   3   10.39    7.25
  -5  -3   2  411.96   17.88
   5  -3  -2  376.50   18.03
   5  -3  -2  413.81   18.53
   5  -3  -2  419.00   18.65
   5  -3  -2  435.53   19.65
  -5  -3   2  411.73   32.43
   5  -3  -2  399.89   19.47
   5  -3  -2  388.29   17.96
   5   3  -2  410.20   18.32
   5   3  -1  958.36   35.46
   5  -3  -1  990.40   37.25
   5  -3   0 2398.68   76.00
   5  -3   0 2316.21   75.79
   5   3   0 2364.66   75.89
   5  -3   0 2344.18   77.48
   5  -3   1    3.99    1.92
   5  -3   1    7.18    3.02
   5   3   1    8.13    2.24
   5  -3   1    7.34    2.81
   5  -3   1    6.11    3.08
  -5  -3  -1    6.38    2.47
   5  -3   1    7.37    2.74
  -5  -3  -1   16.88   10.03
  -5  -3  -1   13.69    8.68
   5  -3   2   41.96    5.29
   5   3   2   40.14    5.00
   5  -3   2   45.34    6.05
  -5  -3  -2   44.52    5.69
  -5  -3  -2   40.80   13.04
   5  -3   2   45.41    5.70
  -5  -3  -2   38.87    9.87
   5  -3   3   20.27    3.86
   5   3   3   17.72    3.54
  -5  -3  -3   25.77    7.59
   5  -3   3   23.50    4.79
   5  -3   3   21.36    3.81
  -5  -3  -3   31.59   11.05
  -5  -3  -3   14.19    3.81
  -5  -3  -3   14.18    5.71
   5  -3   4 1543.83   55.50
   5   3   4 1540.65   55.88
   5  -3   4 1707.21   56.76
  -5  -3  -4 1496.57   64.85
   5  -3   4 1603.09   55.30
  -5  -3  -4 1925.28   59.43
  -5  -3  -4 1783.00   75.52
  -5  -3  -4 1497.62   68.14
   5  -3   5   39.82    5.31
   5  -3   5   41.95    5.58
  -5  -3  -5   39.88    5.99
  -5  -3  -5   37.71    9.78
  -5  -3  -5   43.98    9.36
   5  -3   6  169.18   11.78
   5  -3   6  189.02   12.44
  -5  -3  -6  140.07   16.28
  -5  -3  -6  184.34   17.46
   5  -3   7  341.86   18.10
  -5  -3  -7  316.80   21.97
   5  -3   8 1034.77   39.80
   5   3   8 1051.81   40.89
  -5  -3  -8 1000.93   41.98
   5  -3   9   37.63    5.42
   5   3   9   38.07    5.96
  -5  -3  -9   39.75    6.34
   5   3  10   25.90    4.61
   5  -3  10   33.11    4.69
  -5  -3 -10   36.04    5.25
   5  -3  11   65.04    5.99
  -5  -3 -11   58.94    5.69
   5   3  11   55.12    5.87
   5  -3  12  295.52   13.13
   5  -3  12  276.47   12.56
   5   3  12  263.53   12.56
   5   4 -13   59.77    4.55
   5   4 -13   61.38    4.64
   5  -4 -13   60.02    5.08
   5   4 -12   20.07    3.25
   5  -4 -12   22.57    3.67
   5   4 -12   23.67    3.39
   5  -4 -12   21.17    3.84
   5   4 -11   42.23    5.07
   5  -4 -11   40.04    5.36
   5   4 -11   45.23    5.23
   5  -4 -11   33.14    5.24
   5   4 -10   12.31    3.33
   5  -4 -10   13.14    3.80
   5   4 -10   14.64    3.49
   5  -4 -10    7.48    3.69
  -5  -4  10   12.34    3.01
   5   4  -9  388.12   20.00
   5  -4  -9  388.31   20.48
  -5  -4   9  424.02   20.69
   5   4  -8   41.86    6.04
  -5  -4   8   36.40    6.16
   5  -4  -8   38.11    6.11
   5  -4  -8   39.89    6.44
   5  -4  -8   39.14    5.79
   5   4  -7  551.31   25.48
   5  -4  -7  540.06   25.61
   5  -4  -7  501.30   24.75
   5  -4  -7  541.21   25.93
   5  -4  -7  551.81   24.83
  -5  -4   7  608.41   29.19
  -5  -4   6   53.31    8.46
  -5  -4   6   47.30    5.88
   5   4  -6   51.57    6.43
   5  -4  -6   55.09    6.93
   5  -4  -6   49.09    6.63
   5  -4  -6   43.14    6.38
   5  -4  -6   47.96    7.15
  -5  -4   5  720.36   29.43
   5   4  -5  747.78   30.51
   5   4  -5  723.48   30.56
   5  -4  -5  677.17   30.17
   5  -4  -5  747.19   30.79
   5  -4  -5  753.17   31.18
   5  -4  -5  740.83   31.46
   5  -4  -5  751.51   31.06
  -5  -4   5  787.98   37.55
  -5  -4   4    6.92    2.42
   5   4  -4    4.35    2.15
  -5  -4   4    0.92    4.65
   5  -4  -4    6.52    3.39
   5  -4  -4    6.43    3.47
   5  -4  -4    9.16    3.81
   5  -4  -4    6.93    3.42
   5   4  -4    9.81    3.18
   5   4  -3  862.40   33.87
   5  -4  -3  902.64   36.72
   5   4  -3  903.12   34.80
   5  -4  -3  922.27   35.73
   5  -4  -3  856.34   34.37
   5  -4  -3  943.41   36.60
   5  -4  -3  910.81   35.41
   5  -4  -3  907.36   35.42
   5  -4  -3  928.33   36.06
  -5  -4   3  800.23   42.11
   5  -4  -3  865.92   34.46
  -5  -4   3  890.79   42.80
   5  -4  -2  299.83   17.85
   5  -4  -2  312.63   16.95
   5  -4  -2  332.09   17.60
   5  -4  -2  294.11   16.25
   5  -4  -2  337.39   18.36
   5  -4  -2  328.29   17.14
   5  -4  -2  304.34   16.76
   5  -4  -2  332.71   17.90
  -5  -4   2  266.96   22.51
  -5  -4   2  313.60   23.40
   5   4  -2  311.48   16.48
   5  -4  -2  315.51   16.43
   5  -4  -1  378.34   19.03
   5  -4  -1  367.65   18.60
   5  -4  -1  395.29   19.48
   5  -4  -1  351.07   17.99
   5  -4  -1  349.06   19.66
   5  -4  -1  399.17   20.35
   5  -4  -1  368.84   18.47
   5  -4  -1  369.03   18.51
   5  -4  -1  341.50   18.76
  -5  -4   1  303.43   25.19
  -5  -4   1  377.26   18.79
   5   4  -1  330.26   17.49
  -5  -4   1  278.58   23.58
   5  -4   0   22.47    5.21
   5  -4   0   24.84    4.94
   5  -4   0   18.95    4.05
   5  -4   0   20.04    4.02
  -5  -4   0   22.33    4.50
   5  -4   0   10.58    3.60
   5  -4   0   19.90    4.46
   5  -4   0   21.36    4.52
   5   4   0   22.30    3.95
   5  -4   0   14.58    4.18
   5  -4   0   22.18    4.58
  -5  -4   0   14.81    6.78
  -5  -4   0   10.89    6.23
   5  -4   1  722.07   30.76
   5  -4   1  684.26   29.98
   5  -4   1  681.48   29.27
   5  -4   1  684.23   29.24
   5  -4   1  692.50   28.81
   5  -4   1  688.74   30.03
   5  -4   1  704.42   29.23
   5   4   1  665.80   28.25
   5  -4   1  708.00   29.70
  -5  -4  -1  711.91   37.09
  -5  -4  -1  746.19   29.93
  -5  -4  -1  576.48   35.49
  -5  -4  -1  575.68   34.68
   5  -4   2  271.38   16.60
   5  -4   2  274.59   16.23
   5  -4   2  293.28   16.23
   5  -4   2  271.53   16.35
   5  -4   2  257.99   16.40
   5   4   2  274.71   15.70
   5  -4   2  278.70   16.29
   5  -4   2  293.20   16.38
  -5  -4  -2  312.11   17.18
  -5  -4  -2  287.27   22.55
   5  -4   3  193.79   13.87
   5  -4   3  209.53   13.84
   5   4   3  183.84   12.69
  -5  -4  -3  188.92   18.48
   5  -4   4   38.88    5.77
   5  -4   4   41.00    6.41
  -5  -4  -4   31.51    8.27
  -5  -4  -4   38.33    6.13
  -5  -4  -4   35.40    6.53
   5  -4   5  869.96   35.86
   5  -4   5  808.35   34.67
  -5  -4  -5 1026.41   38.62
  -5  -4  -5  942.56   43.47
   5  -4   6    0.48    1.37
  -5  -4  -6    7.31    4.02
  -5  -4  -6    4.87    3.90
   5  -4   7   82.16    8.01
  -5  -4  -7   81.21    9.01
  -5  -4  -7   82.81    9.62
   5  -4   8    8.49    3.34
   5  -4   8    1.80    1.66
  -5  -4  -8    7.96    3.55
  -5  -4  -9  372.04   18.57
   5  -4   9  367.48   17.94
   5  -4  10   10.62    2.49
  -5  -4 -10   10.65    2.84
   5  -4  11   31.15    3.69
  -5   4 -11   31.41    5.27
  -5  -4 -11   32.45    3.70
   5  -4  11   32.88    3.82
   5   5 -11   13.98    2.66
   5  -5 -11   12.31    3.09
   5   5 -10    2.46    1.64
   5  -5 -10    9.46    3.28
   5   5  -9    1.65    1.74
  -5  -5   9   -0.77    1.68
   5  -5  -9    4.18    3.06
  -5  -5   8   10.72    3.27
   5   5  -8    7.76    2.67
   5  -5  -8   11.14    3.43
   5  -5  -8    9.28    3.81
   5  -5  -7   61.97    7.62
   5   5  -7   67.46    7.24
   5  -5  -7   62.32    7.94
  -5  -5   7   67.52    7.76
  -5  -5   6   19.53    4.99
   5   5  -6   17.85    3.75
   5  -5  -6   12.31    4.60
   5  -5  -6   10.62    4.62
   5  -5  -5  458.12   22.91
   5  -5  -5  447.15   22.94
  -5  -5   5  471.74   24.39
  -5  -5   4    9.55    3.56
   5  -5  -4    1.16    3.63
   5  -5  -4    3.86    2.32
   5  -5  -4    3.84    3.33
   5  -5  -4    3.85    3.51
  -5  -5   4    3.43    3.29
   5  -5  -3    6.25    3.03
   5  -5  -3    6.07    3.67
   5  -5  -3    1.63    2.97
  -5  -5   3    0.64    2.24
   5  -5  -3    0.54    3.01
   5  -5  -3    2.34    2.80
   5  -5  -3   -0.61    3.51
  -5  -5   3    0.77    3.37
   5  -5  -2   27.33    6.16
   5  -5  -2   29.73    5.76
  -5  -5   2   31.51    6.00
   5  -5  -2   22.50    4.78
   5  -5  -2   27.63    5.82
  -5  -5   2   34.65    5.02
   5  -5  -2   30.91    5.75
   5  -5  -2   28.08    5.62
   5  -5  -2   35.60    6.08
  -5  -5   2   33.66    7.38
  -5  -5   1   86.02    9.92
   5  -5  -1   68.22    8.52
   5  -5  -1   68.99    8.20
   5  -5  -1   75.48    8.18
   5  -5  -1   77.62    9.04
   5  -5  -1   64.39    7.91
   5  -5  -1   68.85    8.08
   5  -5  -1   71.61    8.48
   5  -5  -1   57.44    8.56
  -5  -5   1   68.40   10.14
  -5  -5   1   62.18    6.76
   5  -5   0    2.57    3.96
   5  -5   0   -0.59    3.50
  -5  -5   0    2.94    2.84
   5  -5   0    1.73    1.90
   5  -5   0    4.43    3.46
   5  -5   0    6.64    2.88
   5  -5   0    2.63    3.36
   5  -5   0    5.35    3.25
  -5  -5   0    1.74    4.06
  -5  -5   0    4.04    2.28
   5  -5   1   32.52    6.56
   5  -5   1   31.89    6.24
   5  -5   1   21.62    4.66
   5  -5   1   18.69    4.54
   5  -5   1   25.99    5.50
   5  -5   1   23.33    5.40
   5  -5   1   28.60    5.66
  -5  -5  -1   36.14    7.57
  -5  -5  -1   34.19    5.18
  -5  -5  -1   39.19    6.81
   5  -5   2    7.76    4.51
   5  -5   2    8.43    4.60
   5  -5   2    6.36    3.01
   5  -5   2    4.92    2.70
   5  -5   2    5.34    3.09
   5  -5   2    6.45    3.71
   5  -5   2    9.58    3.72
  -5  -5  -2    6.04    3.93
  -5  -5  -2    7.38    4.04
  -5  -5  -2    7.21    3.17
  -5  -5  -2    4.44    2.67
   5  -5   3   60.94    7.94
   5  -5   3   91.86    9.60
   5  -5   3   88.14    9.02
  -5  -5  -3   79.10    8.71
  -5  -5  -3   69.35    9.51
   5  -5   4    5.02    3.57
   5  -5   4   13.69    3.82
  -5  -5  -4    6.84    4.06
   5  -5   4   10.86    4.00
   5  -5   5    1.68    2.69
   5  -5   5   -0.54    1.67
  -5  -5  -5    7.94    3.22
  -5  -5  -5    4.91    3.46
   5  -5   6    3.44    2.21
  -5  -5  -6    1.02    2.22
  -5  -5  -6    2.45    3.03
   5  -5   6    4.21    3.12
  -5  -5  -7   64.10    6.93
  -5  -5  -7   69.98    7.65
   5  -5   7   60.54    7.20
  -5  -5  -8    1.88    1.80
   5  -5   8    4.31    2.54
  -5  -5  -8    3.15    2.00
   5  -5   9  100.88    7.23
  -5  -5  -9   88.89    6.80
  -5   5 -10   10.50    3.61
  -5  -5 -10    5.91    1.60
  -5  -6   9   60.95    4.68
   5  -6  -9   59.13    5.41
   5  -6  -9   53.17    5.46
  -5  -6   8    2.23    1.22
   5  -6  -8    1.74    2.26
   5  -6  -8    6.03    2.95
  -5  -6   7   30.40    4.14
   5  -6  -7   22.86    4.37
   5  -6  -7   23.73    4.58
  -5  -6   6  143.95   10.04
   5  -6  -6  159.87   11.25
   5  -6  -6  152.40   11.34
  -5  -6   5  422.63   20.43
   5  -6  -5  445.54   21.58
   5  -6  -5  439.17   21.49
   5  -6  -4   47.75    6.43
   5  -6  -4   38.89    6.23
   5  -6  -4   40.32    6.26
   5  -6  -4   20.79    5.08
  -5  -6   4   34.45    5.65
  -5  -6   4   37.27    5.24
   5  -6  -3  160.71   12.65
   5  -6  -3  158.87   12.19
   5  -6  -3  162.50   12.00
   5  -6  -3  146.14   11.56
   5  -6  -3  135.08   11.61
  -5  -6   3  153.99   12.48
  -5  -6   3  148.15   10.74
  -5  -6   3  159.45   11.61
   5  -6  -2   40.71    7.00
   5  -6  -2   46.40    6.55
   5  -6  -2   35.91    6.04
   5  -6  -2   42.30    6.82
  -5  -6   2   50.71    7.75
  -5  -6   2   41.90    5.65
  -5  -6   2   53.62    6.77
   5  -6  -1   25.95    6.09
   5  -6  -1   32.14    6.21
   5  -6  -1   28.96    5.45
   5  -6  -1   27.12    5.42
   5  -6  -1   27.94    5.60
  -5  -6   1   29.72    6.04
  -5  -6   1   25.74    4.91
  -5  -6   1   28.80    4.77
   5  -6   0   10.02    4.63
   5  -6   0   14.81    4.84
   5  -6   0   13.82    3.78
  -5  -6   0   14.07    3.89
   5  -6   0   14.96    4.04
  -5  -6   0   14.84    3.89
   5  -6   0   12.70    4.24
   5  -6   0   15.96    4.26
  -5  -6   0   10.71    4.14
  -5  -6   0    9.60    3.12
   5  -6   1    4.79    3.75
   5  -6   1    4.75    4.09
   5  -6   1    6.52    2.97
  -5  -6  -1    5.64    3.15
   5  -6   1    4.48    2.53
   5  -6   1    6.52    3.60
   5  -6   1    1.15    2.76
  -5  -6  -1    0.63    2.55
  -5  -6  -1    4.99    2.25
  -5  -6  -1    3.80    2.45
   5  -6   2   45.23    6.87
   5  -6   2   44.23    7.27
   5  -6   2   41.72    6.10
   5  -6   2   44.27    6.16
  -5  -6  -2   36.38    5.91
  -5  -6  -2   38.82    5.59
   5  -6   2   43.99    6.50
  -5  -6  -2   39.72    6.31
  -5  -6  -2   42.89    5.61
   5  -6   3   41.18    6.79
   5  -6   3   40.22    6.35
  -5  -6  -3   44.83    6.19
  -5  -6  -3   40.53    6.24
   5  -6   3   50.89    6.66
   5  -6   4   30.74    5.33
   5  -6   4   31.14    5.09
  -5  -6  -4   22.57    4.28
  -5  -6  -4   27.93    5.12
   5  -6   5  116.10    9.42
  -5  -6  -5  113.16    8.74
  -5  -6  -5  134.32   10.30
   5  -6   5  111.15    9.38
   5  -6   6  128.74    9.45
  -5  -6  -6  133.57    8.78
  -5  -6  -6  130.84    9.52
   5  -6   6  128.01    9.48
   5  -6   7    8.45    2.61
  -5  -6  -7   10.28    2.55
   5  -6   8    9.53    2.20
  -5  -6  -8    9.83    2.11
  -5  -7   7  274.91   11.32
  -5  -7   7  278.26   11.66
  -5  -7   6   15.76    2.33
  -5  -7   6   25.69    3.05
   5  -7  -6   18.91    3.22
  -5  -7   6   19.16    2.85
  -5  -7   5   75.88    5.89
   5  -7  -5   73.66    6.43
  -5  -7   5   77.72    6.20
  -5  -7   4    0.29    0.75
   5  -7  -4   -0.68    2.07
  -5  -7   4    0.32    1.17
  -5  -7   3  369.27   16.67
   5  -7  -3  370.32   17.47
  -5  -7   3  398.45   17.59
   5  -7  -2  104.65    8.98
   5  -7  -2  104.93    8.63
  -5  -7   2  100.92    7.63
   5  -7  -2  105.72    8.21
  -5  -7   2   90.76    7.47
   5  -7  -1  314.30   16.95
  -5  -7   1  319.95   15.65
   5  -7  -1  293.28   16.31
   5  -7  -1  329.16   16.98
  -5  -7   1  314.92   15.47
   5  -7   0    3.62    3.03
  -5  -7   0    2.58    1.61
   5  -7   0    6.84    2.49
  -5  -7   0    3.14    1.91
   5  -7   0    6.12    2.70
   5  -7   1  191.54   11.96
   5  -7   1  171.43   11.02
  -5  -7  -1  164.16   10.64
  -5  -7  -1  189.76   10.89
  -5  -7  -2    1.05    1.73
  -5  -7  -2    0.31    0.87
   5  -7   2    0.74    1.66
   5  -7   3  165.23   10.73
  -5  -7  -3  197.97   10.86
  -5  -7  -4   35.86    4.09
   5  -7   4   31.14    4.10
  -5  -7  -4   31.14    3.95
   5  -7   5  118.58    7.65
  -5  -7  -5  131.90    7.48
  -5  -7  -5  125.79    7.58
  -6   0  14  102.17    8.53
  -6   0  13    2.65    3.78
   6   0 -12   10.01    3.10
  -6   0  12    9.41    5.70
  -6   0  11    4.84    6.61
   6   0 -11    0.51    1.96
   6   0 -10    4.71    2.51
  -6   0  10   -4.27    7.22
   6   0  -9   -0.51    2.38
   6   0  -9    0.50    1.83
   6   0  -8  334.19   17.63
   6   0  -8  321.49   17.56
   6   0  -7    0.90    1.88
   6   0  -7    0.42    1.70
   6   0  -6   63.32    6.43
   6   0  -6   61.32    6.59
   6   0  -5    1.13    1.52
   6   0  -4 3027.38   93.03
   6   0  -4 2949.94   93.86
   6   0  -3    1.00    1.16
   6   0  -3    0.75    1.90
   6   0  -3    0.34    1.20
   6   0  -2  700.81   26.89
   6   0  -2  694.53   27.69
   6   0  -2  694.51   27.02
   6   0  -1    1.00    1.16
   6   0  -1    1.02    1.38
   6   0  -1    1.87    1.85
   6   0   0  900.63   32.41
   6   0   0  847.96   32.80
   6   0   0  911.30   32.70
   6   0   1   -0.32    0.83
   6   0   1    1.32    1.33
   6   0   1    1.10    1.53
   6   0   2  473.31   19.96
   6   0   2  477.17   19.70
   6   0   2  494.91   20.83
   6   0   3    2.81    2.09
   6   0   3    2.20    1.42
   6   0   4  664.29   27.44
   6   0   4  650.09   25.73
   6   0   4  648.96   27.30
   6   0   5    0.94    2.13
   6   0   5    0.47    1.80
   6   0   5    1.53    1.48
   6   0   6   97.63    9.27
   6   0   6  100.96    9.21
   6   0   6   90.00    8.02
   6   0   7   -0.55    2.30
   6   0   7    1.36    1.83
  -6   0  -8   22.60    5.20
   6   0   8   23.02    5.15
  -6   0  -9    0.62    2.29
   6   0   9   -0.54    2.80
   6   0  10  126.10   10.09
  -6   0 -10  124.53   10.70
  -6   0 -11    0.44    1.93
  -6   0 -12   28.46    3.99
  -6   1  14  116.00    9.37
  -6  -1  14  108.20    8.04
   6  -1 -14  138.92    8.27
   6   1 -13    7.17    2.49
  -6   1  13    2.85    3.72
  -6  -1  13    6.40    3.68
   6  -1 -13   10.60    2.93
   6   1 -12    7.93    2.93
  -6   1  12    6.22    5.79
   6  -1 -12    5.95    2.88
  -6  -1  12    1.53    4.18
  -6   1  11   12.13    8.01
   6   1 -11   10.32    3.37
   6  -1 -11   17.69    4.34
  -6  -1  11   15.94    6.78
   6  -1 -10  283.68   16.42
   6   1 -10  293.07   16.91
   6  -1  -9  173.70   12.46
   6   1  -9  172.03   12.49
   6   1  -8    2.48    2.65
   6  -1  -8    0.96    2.16
   6  -1  -8    1.90    2.28
   6  -1  -8    2.90    2.25
  -6  -1   7   48.22   12.35
   6  -1  -7   46.60    5.85
   6  -1  -7   46.24    5.64
   6  -1  -7   45.48    5.97
   6   1  -7   51.24    6.29
   6  -1  -6 1469.41   50.64
   6  -1  -6 1378.17   49.85
   6  -1  -6 1488.43   51.44
   6   1  -6 1539.20   51.33
   6  -1  -5   86.07    7.16
   6  -1  -5   84.47    7.51
   6   1  -5   82.80    7.25
   6   1  -4    7.06    2.20
   6  -1  -4    6.90    2.46
  -6  -1   3    9.07    2.19
   6  -1  -3    5.52    2.22
   6   1  -3   11.47    2.77
   6  -1  -3    7.76    2.63
  -6  -1   2 1395.93   45.74
   6  -1  -2 1410.85   48.25
   6   1  -2 1330.67   47.42
   6  -1  -1  547.14   23.19
   6   1  -1  522.55   22.70
   6   1   0   57.21    5.38
   6  -1   0   55.16    5.92
   6   1   0   51.30    5.69
   6   1   1   32.84    4.25
   6  -1   1   39.23    4.92
   6   1   1   44.91    5.13
   6  -1   2 1285.33   45.37
   6   1   2 1237.64   44.10
   6  -1   2 1315.96   43.54
   6  -1   2 1277.97   44.95
   6   1   2 1331.47   44.66
   6   1   3   10.58    2.87
   6  -1   3    8.08    2.73
   6   1   3   11.84    2.68
   6  -1   3   10.52    2.63
   6   1   4  248.42   14.24
   6  -1   4  243.09   14.30
   6   1   4  226.36   13.53
  -6  -1  -4  234.72   20.26
   6  -1   4  229.02   12.58
   6   1   4  229.58   12.65
   6   1   5  419.53   20.57
   6  -1   5  388.97   20.14
  -6  -1  -5  455.60   28.50
   6  -1   5  368.12   18.17
   6   1   5  421.57   19.10
   6   1   6  907.97   36.78
   6  -1   6  989.02   37.51
  -6  -1  -6  860.04   43.56
   6  -1   6  906.38   34.84
   6   1   6  892.81   34.74
   6   1   7   20.48    4.94
  -6  -1  -7   17.82    3.69
   6  -1   7   23.16    4.27
   6   1   7   18.19    3.78
  -6   1  -8   10.48    3.67
   6   1   8    6.96    3.71
  -6  -1  -8   12.34    4.22
  -6   1  -9   15.73    4.21
  -6  -1  -9   18.58    5.07
   6   1   9   19.49    4.79
   6   1  10  106.48    9.39
  -6   1 -10  102.86    9.35
  -6  -1 -10  108.58    9.85
   6   1  11    2.77    2.35
  -6   1 -11    5.95    2.49
  -6  -1 -11    4.71    2.34
   6   1  12   40.67    4.41
  -6   1 -12   43.49    4.49
  -6  -1 -12   40.64    4.65
   6  -2 -14   14.80    2.73
   6   2 -14   11.35    2.24
   6  -2 -13   68.91    6.48
   6   2 -13   71.43    6.32
  -6   2  12  293.54   22.80
   6  -2 -12  329.82   17.11
   6   2 -12  338.11   17.02
  -6   2  11   51.50   11.97
   6  -2 -11   78.81    8.02
   6   2 -11   72.59    7.61
   6   2 -10   29.67    5.24
   6  -2 -10   29.34    5.05
   6  -2 -10   26.56    5.09
   6  -2  -9  227.25   14.36
   6  -2  -9  232.70   14.77
   6   2  -9  206.08   14.04
  -6  -2   8  793.35   31.81
   6   2  -8  829.25   32.59
  -6  -2   8  738.56   41.60
   6  -2  -8  780.08   32.26
   6  -2  -8  757.03   32.26
   6  -2  -8  815.73   33.19
   6   2  -8  801.36   32.82
  -6  -2   7  172.29   11.51
   6   2  -7  185.90   12.22
   6  -2  -7  173.13   12.12
   6  -2  -7  200.29   13.00
   6   2  -7  184.07   12.29
  -6  -2   7  187.41   21.04
   6  -2  -6    0.82    2.29
   6   2  -6    1.69    1.97
   6   2  -6    1.28    1.72
  -6  -2   6    1.64    7.66
  -6  -2   6    0.40    1.14
   6  -2  -6    2.16    1.82
   6  -2  -6   -1.80    2.16
  -6  -2   5  255.47   13.98
   6   2  -5  269.39   14.48
   6  -2  -5  277.13   14.83
   6  -2  -5  276.48   14.87
   6  -2  -5  259.42   14.83
  -6  -2   5  304.06   31.34
   6  -2  -5  269.08   14.29
  -6  -2   4  488.58   20.30
   6   2  -4  460.47   20.47
   6  -2  -4  493.69   20.70
   6  -2  -4  455.75   20.51
   6  -2  -4  472.91   20.82
   6  -2  -4  418.79   20.53
   6  -2  -4  509.76   21.99
   6   2  -4  452.41   21.76
  -6  -2   4  514.05   43.26
   6   2  -3  540.77   22.83
   6  -2  -3  555.39   23.05
   6  -2  -3  581.61   23.24
   6  -2  -3  554.06   23.57
   6  -2  -3  517.68   23.40
  -6  -2   3  605.21   22.96
   6  -2  -3  597.49   24.94
   6  -2  -3  553.93   22.69
   6   2  -3  486.57   23.93
   6   2  -2  208.79   11.68
   6  -2  -2  187.58   12.44
  -6  -2   2  214.28   11.40
   6   2  -1  328.80   15.80
   6  -2  -1  325.92   17.20
   6   2   0 2521.24   80.86
   6  -2   0 2557.08   82.62
   6  -2   1   88.84    7.36
   6  -2   1   90.51    7.73
   6   2   1   81.96    7.24
   6  -2   1   77.11    7.37
  -6  -2  -1   69.30    6.85
   6  -2   1   97.61    8.25
   6   2   1   77.53    7.63
   6  -2   2  806.63   30.66
   6  -2   2  788.19   31.24
   6   2   2  789.99   30.89
   6  -2   2  771.04   31.16
  -6  -2  -2  830.95   41.61
  -6  -2  -2  837.02   31.26
   6  -2   2  776.67   31.03
   6   2   2  712.95   30.68
   6  -2   3  933.08   35.16
   6   2   3  912.66   35.03
   6   2   3  902.04   35.65
   6  -2   3  934.29   36.49
  -6  -2  -3 1012.18   47.25
  -6  -2  -3  986.76   36.37
   6  -2   4  758.73   31.52
   6   2   4  828.48   32.57
   6  -2   4  803.70   33.49
  -6  -2  -4  760.73   41.45
  -6  -2  -4 1000.38   35.15
  -6  -2  -4  874.05   55.83
  -6  -2  -4  665.57   46.96
   6  -2   5  739.08   29.50
   6   2   5  721.99   30.16
  -6  -2  -5  679.38   37.75
  -6  -2  -5  721.09   46.65
  -6  -2  -5  620.09   42.79
   6  -2   6  212.97   13.23
   6   2   6  210.91   14.07
  -6  -2  -6  173.70   21.26
  -6  -2  -6  175.84   20.52
   6  -2   7  209.48   13.18
   6   2   7  196.42   13.85
  -6  -2  -7  164.39   13.27
   6  -2   8  397.97   19.86
   6   2   8  391.97   20.96
  -6  -2  -8  392.27   21.53
   6  -2   9   75.80    7.47
   6   2   9   67.97    7.71
  -6  -2  -9   81.77    8.59
  -6  -2  -9   66.24    7.91
   6  -2  10  313.44   15.56
   6   2  10  295.78   16.14
  -6  -2 -10  272.63   15.78
   6   2  11   34.62    4.60
   6  -2  11   44.84    4.90
   6  -2  11   44.28    4.67
  -6  -2 -11   39.72    4.86
  -6   2 -12  195.14   10.53
   6   2  12  206.65   10.24
   6   3 -13   19.55    2.93
   6  -3 -13   20.65    3.34
   6   3 -12   22.60    3.67
   6  -3 -12   22.53    4.08
   6   3 -11   18.62    3.77
   6   3 -11   18.87    3.59
   6  -3 -11   20.58    4.36
   6   3 -10   96.72    8.71
   6  -3 -10  108.04    9.63
   6   3 -10  111.28    9.22
   6   3  -9  193.71   13.10
   6  -3  -9  195.35   13.50
   6  -3  -9  174.53   13.10
   6   3  -9  211.55   13.34
   6  -3  -9  209.87   13.84
  -6  -3   9  206.08   15.41
   6   3  -8   54.09    6.77
   6  -3  -8   50.40    6.92
   6  -3  -8   41.95    6.38
   6  -3  -8   51.71    7.02
   6   3  -8   47.43    6.21
  -6  -3   8   64.70    9.92
   6   3  -7  147.09   10.99
   6  -3  -7  121.88   10.47
   6  -3  -7  143.51   11.39
   6  -3  -7  138.91   11.19
  -6  -3   7  133.65   15.57
  -6  -3   6  117.30    9.25
   6   3  -6  133.39   10.25
   6  -3  -6  121.29   10.26
   6  -3  -6  120.55   10.21
   6  -3  -6  139.72   10.80
   6  -3  -6  135.77   10.67
  -6  -3   6  129.54   16.55
   6  -3  -5    2.32    2.64
  -6  -3   5    1.64    1.65
   6   3  -5    2.69    1.95
  -6  -3   5   -1.45    7.34
   6  -3  -5    0.46    1.87
   6  -3  -5    3.35    2.49
   6  -3  -5    2.35    3.00
  -6  -3   4   52.74   13.53
   6   3  -4   63.02    6.51
  -6  -3   4   60.40    6.17
   6  -3  -4   51.35    6.13
   6  -3  -4   63.62    7.08
   6  -3  -4   49.31    6.37
  -6  -3   4   45.83   10.88
  -6  -3   4   55.19    6.96
   6  -3  -4   60.04    6.73
  -6  -3   3  451.27   19.76
   6   3  -3  430.20   19.95
   6  -3  -3  401.56   19.48
   6  -3  -3  401.90   19.71
   6  -3  -3  446.35   20.62
   6  -3  -3  447.70   20.44
   6  -3  -3  423.42   20.18
  -6  -3   3  476.91   38.46
   6   3  -3  450.17   20.39
  -6  -3   3  478.15   35.99
   6  -3  -3  445.26   21.79
  -6  -3   3  443.50   21.50
   6  -3  -3  425.09   20.14
   6   3  -2  105.56    8.36
   6  -3  -2   89.86    7.80
   6  -3  -2  102.62    8.69
   6  -3  -2  106.64    8.95
   6  -3  -2  101.75    8.64
   6  -3  -2  121.40    9.24
   6   3  -2  109.39    8.57
  -6  -3   2  125.53    9.77
   6  -3  -2   95.45    9.21
  -6  -3   2  120.53   20.22
   6   3  -1  349.58   17.46
   6  -3  -1  348.70   18.30
   6  -3  -1  342.14   17.26
   6  -3  -1  388.45   18.90
   6  -3  -1  365.87   18.13
   6  -3  -1  395.78   18.45
   6   3  -1  353.84   17.78
  -6  -3   1  380.18   18.90
  -6  -3   1  414.45   37.82
   6  -3  -1  375.82   19.82
   6  -3   0    7.99    2.79
   6  -3   0   21.96    4.05
   6  -3   0   11.12    3.85
   6   3   0   21.29    3.87
   6  -3   0   14.26    3.87
  -6  -3   0   18.55   10.74
   6  -3   0   20.46    4.47
  -6  -3   0   18.72    4.00
   6  -3   1  514.58   22.71
   6  -3   1  484.46   22.80
   6  -3   1  507.45   23.69
   6   3   1  520.63   23.20
   6  -3   1  513.65   23.21
  -6  -3  -1  511.73   23.50
  -6  -3  -1  551.60   40.52
   6  -3   1  509.53   24.13
   6  -3   2  434.46   20.45
   6  -3   2  425.47   20.15
   6  -3   2  446.43   21.41
   6   3   2  371.81   19.70
  -6  -3  -2  392.52   28.18
   6  -3   2  435.72   20.85
  -6  -3  -2  421.29   20.94
   6  -3   3  103.09    9.00
   6  -3   3  104.93    8.96
   6  -3   3  102.40    9.18
   6   3   3  102.32    9.07
  -6  -3  -3   97.15   13.96
  -6  -3  -3  118.27    9.97
  -6  -3  -3  138.92   21.46
   6  -3   4   93.90    8.66
   6  -3   4  100.50    9.11
  -6  -3  -4  103.23   13.75
  -6  -3  -4  120.69   10.28
  -6  -3  -4  100.21   17.65
  -6  -3  -4   93.36   13.56
   6  -3   5  140.52   10.83
  -6  -3  -5  149.56   12.07
  -6  -3  -5  165.35   19.13
  -6  -3  -5  127.10   15.43
   6  -3   6    2.00    1.43
  -6  -3  -6    8.59    6.37
   6  -3   7   64.44    7.15
   6   3   7   49.50    6.76
  -6  -3  -7   65.93    9.86
   6  -3   8  169.17   11.84
   6   3   8  154.25   11.71
  -6  -3  -8  186.86   13.59
   6  -3   9  264.21   14.60
   6   3   9  250.88   14.61
  -6  -3  -9  256.38   15.17
   6  -3  10   40.57    4.86
   6  -3  10   48.34    5.48
  -6  -3 -10   39.51    5.02
   6   3  10   43.42    5.14
   6  -3  11    0.57    1.49
   6  -3  11    1.63    1.05
  -6  -3 -11    0.24    1.18
   6   3  11    0.53    1.12
   6   4 -12  157.72    8.66
   6  -4 -12  145.64    8.89
   6   4 -12  159.39    8.55
   6  -4 -12  158.70    9.20
   6   4 -11   57.70    5.59
   6  -4 -11   52.71    5.85
   6  -4 -11   44.76    5.50
   6   4 -10   31.85    4.66
   6  -4 -10   24.54    4.78
   6  -4 -10   31.84    5.29
  -6  -4  10   29.36    4.38
   6   4  -9   45.65    5.96
   6  -4  -9   44.91    6.25
   6  -4  -9   35.96    5.91
  -6  -4   9   40.49    5.85
   6   4  -8  153.65   11.30
   6  -4  -8  131.14   11.00
   6  -4  -8  145.36   11.38
   6  -4  -8  132.38   11.15
  -6  -4   8  151.03   12.61
  -6  -4   7   18.11    5.05
   6   4  -7    8.19    2.87
   6  -4  -7    8.04    3.43
   6  -4  -7    9.19    3.73
   6  -4  -7    7.20    3.88
   6   4  -6  181.18   12.72
   6  -4  -6  180.38   12.99
   6  -4  -6  163.33   12.49
   6  -4  -6  195.42   13.67
  -6  -4   6  217.35   17.53
  -6  -4   5    4.85    4.80
   6  -4  -5    6.71    3.13
   6   4  -5    6.86    2.62
   6  -4  -5    6.33    3.69
   6  -4  -5    6.15    3.38
   6  -4  -5    7.64    3.65
   6   4  -4  319.30   17.83
   6  -4  -4  361.89   20.08
   6  -4  -4  360.07   19.25
   6  -4  -4  374.96   19.48
   6  -4  -4  378.76   19.83
  -6  -4   4  393.43   20.30
   6   4  -4  340.38   18.56
   6  -4  -4  363.03   19.24
  -6  -4   4  341.60   24.98
   6  -4  -3   15.09    5.36
   6   4  -3    8.64    2.71
   6  -4  -3    4.92    2.56
   6  -4  -3   16.02    4.21
   6  -4  -3    6.01    3.26
   6  -4  -3    3.53    3.67
   6   4  -3   10.79    3.03
   6  -4  -3    7.74    3.71
   6  -4  -3    4.49    3.28
  -6  -4   3   11.74    6.12
  -6  -4   3   11.06    6.18
  -6  -4   3    5.35    3.00
   6  -4  -2    8.68    4.75
   6   4  -2    9.31    2.80
   6  -4  -2    7.94    3.34
   6  -4  -2   11.12    3.50
   6  -4  -2   10.97    4.03
   6  -4  -2   16.81    4.72
   6  -4  -2   13.49    4.59
   6   4  -2   10.65    3.20
   6  -4  -2   14.66    4.38
   6  -4  -2   19.99    4.94
  -6  -4   2    4.92    5.73
  -6  -4   2   11.00    3.62
   6  -4  -1    7.50    4.37
   6  -4  -1    5.28    3.59
   6  -4  -1    5.67    2.62
   6  -4  -1    5.03    2.77
   6  -4  -1    6.75    3.28
   6  -4  -1    8.41    3.95
   6   4  -1   11.17    3.25
   6  -4  -1    4.02    3.75
   6  -4  -1   12.64    4.39
  -6  -4   1    3.88    5.44
  -6  -4   1   10.37    3.48
   6  -4   0   54.44    7.87
   6  -4   0   56.96    7.76
   6  -4   0   64.72    7.50
   6  -4   0   57.19    7.27
   6  -4   0   53.07    7.06
   6  -4   0   52.81    7.33
   6   4   0   46.11    6.15
   6  -4   0   48.18    6.88
   6  -4   0   63.44    7.85
  -6  -4   0   48.85    6.55
  -6  -4   0   39.24   10.00
   6  -4   1   24.71    5.81
   6  -4   1   27.95    5.86
   6  -4   1   31.95    5.55
   6  -4   1   32.70    5.46
   6  -4   1   30.74    5.58
   6   4   1   32.69    5.28
   6  -4   1   29.56    5.64
   6  -4   1   27.48    5.50
  -6  -4  -1   35.94    9.56
  -6  -4  -1   26.47    8.22
  -6  -4  -1   50.93   10.39
  -6  -4  -1   39.82    6.03
   6  -4   2  511.44   24.81
   6  -4   2  431.42   23.89
   6  -4   2  497.32   24.49
   6  -4   2  497.80   24.55
   6   4   2  451.88   23.18
   6  -4   2  513.23   24.18
  -6  -4  -2  556.40   25.15
  -6  -4  -2  503.19   32.61
   6  -4   3   43.02    6.30
   6  -4   3   40.83    6.72
  -6  -4  -3   48.90    6.91
  -6  -4  -3   33.63    9.53
   6  -4   4  632.01   29.85
   6  -4   4  666.09   29.97
  -6  -4  -4  729.95   31.27
  -6  -4  -4  704.65   37.92
   6  -4   5  184.01   13.14
  -6  -4  -5  211.92   14.63
  -6  -4  -5  224.69   18.55
   6  -4   5  187.35   12.96
   6  -4   6   15.62    3.73
  -6  -4  -6    6.30    4.21
   6  -4   7    3.37    2.38
  -6  -4  -7    7.21    3.42
  -6  -4  -7    4.42    3.12
   6  -4   8  254.99   14.31
   6  -4   8  260.92   14.52
  -6  -4  -8  221.86   13.99
  -6  -4  -8  241.76   14.70
   6  -4   9    9.95    2.82
   6  -4   9    4.45    1.94
  -6  -4  -9    5.08    2.24
   6  -4  10   21.20    3.25
  -6  -4 -10   18.14    2.91
   6   5 -11   70.16    5.28
   6  -5 -11   74.99    5.77
   6   5 -10  137.43    8.75
   6  -5 -10  138.61    9.23
   6   5  -9  384.43   17.52
   6  -5  -9  320.76   16.68
   6  -5  -9  354.86   17.62
  -6  -5   9  381.56   17.22
   6   5  -8   53.76    6.05
   6  -5  -8   45.83    6.18
   6  -5  -8   43.49    6.12
  -6  -5   8   38.64    5.31
   6   5  -7  319.22   17.07
   6  -5  -7  302.87   17.16
   6  -5  -7  355.03   17.90
   6  -5  -7  318.64   17.84
  -6  -5   7  329.19   18.11
   6   5  -6  225.43   14.08
  -6  -5   6  261.99   16.27
   6  -5  -6  231.71   14.77
   6  -5  -6  255.91   15.28
   6  -5  -6  225.04   15.00
   6   5  -5  323.41   17.61
   6  -5  -5  299.81   17.84
   6  -5  -5  347.35   18.98
   6  -5  -5  348.72   19.23
  -6  -5   5  384.61   20.95
   6  -5  -4   50.07    7.43
   6  -5  -4   57.09    7.49
   6  -5  -4   35.17    6.00
   6  -5  -4   50.68    7.12
   6  -5  -4   47.59    7.08
  -6  -5   4   36.58    7.11
  -6  -5   4   45.43    6.50
  -6  -5   4   46.07    6.99
   6  -5  -3  190.51   14.75
  -6  -5   3  213.98   15.63
   6  -5  -3  199.26   14.31
   6  -5  -3  179.35   13.03
   6  -5  -3  213.26   15.27
   6  -5  -3  213.42   14.40
   6  -5  -3  196.41   13.93
   6  -5  -3  204.41   14.68
  -6  -5   3  190.68   16.21
   6  -5  -2  400.47   22.98
   6  -5  -2  420.03   22.52
   6  -5  -2  407.18   21.13
   6  -5  -2  429.15   23.33
   6  -5  -2  392.89   21.22
   6  -5  -2  405.74   22.46
   6  -5  -2  417.82   21.68
  -6  -5   2  432.09   26.39
  -6  -5   2  451.98   24.94
   6  -5  -1    3.40    4.26
   6  -5  -1    0.59    3.28
   6  -5  -1    4.48    2.35
   6  -5  -1    0.61    1.88
   6  -5  -1    2.63    3.13
   6  -5  -1    2.01    3.02
   6  -5  -1   -0.55    3.70
   6  -5  -1    1.88    3.35
  -6  -5   1   -1.86    3.75
   6  -5   0    6.69    4.34
   6  -5   0    5.52    3.98
   6  -5   0    2.90    2.24
   6  -5   0    3.63    2.54
   6  -5   0    3.97    3.08
   6  -5   0    0.55    3.46
   6  -5   0    2.49    2.90
  -6  -5   0    0.91    3.97
  -6  -5   0    2.22    2.51
  -6  -5   0    6.16    3.59
   6  -5   1  616.96   29.71
   6  -5   1  620.07   29.56
   6  -5   1  636.82   29.15
   6  -5   1  591.93   28.61
   6  -5   1  622.67   29.61
   6  -5   1  634.04   28.49
   6  -5   1  583.20   28.59
  -6  -5  -1  708.03   29.96
  -6  -5  -1  618.00   32.52
  -6  -5  -1  619.18   30.73
   6  -5   2  393.74   21.98
   6  -5   2  390.43   22.26
   6  -5   2  399.09   21.99
   6  -5   2  439.98   22.85
  -6  -5  -2  473.43   22.93
  -6  -5  -2  401.93   24.07
  -6  -5  -2  442.17   24.86
  -6  -5  -2  475.84   24.08
   6  -5   3   73.88    8.40
   6  -5   3   94.61    9.85
   6  -5   3   97.09    9.49
  -6  -5  -3   81.88    8.80
  -6  -5  -3   75.45    9.93
   6  -5   4   57.46    7.61
   6  -5   4   74.67    8.13
   6  -5   4   70.90    8.26
  -6  -5  -4   57.64    8.63
   6  -5   5 1228.33   45.27
   6  -5   5 1162.49   44.49
  -6  -5  -5 1153.98   43.13
  -6  -5  -5 1194.15   47.02
   6  -5   6   31.97    5.26
  -6  -5  -6   34.53    5.17
  -6  -5  -6   36.67    5.94
   6  -5   7    8.43    3.04
  -6  -5  -7    8.19    2.58
  -6  -5  -7    7.67    2.81
   6  -5   8    4.12    2.21
  -6  -5  -8    1.18    1.38
  -6  -5  -8    0.31    1.26
  -6  -5  -9   53.21    4.44
   6  -5   9   58.07    4.74
  -6  -6   9   70.79    4.57
   6  -6  -9   66.50    5.47
  -6  -6   9   67.18    4.79
  -6  -6   8    5.39    1.52
   6  -6  -8    7.03    2.55
  -6  -6   8    3.20    1.41
  -6  -6   7  186.97   10.48
   6  -6  -7  190.01   11.57
  -6  -6   7  194.54   10.62
  -6  -6   6   35.17    4.46
  -6  -6   6   33.47    4.27
   6  -6  -6   34.84    5.35
  -6  -6   5  364.33   17.51
   6  -6  -5  350.05   18.11
  -6  -6   5  342.11   16.60
   6  -6  -4    8.84    3.71
   6  -6  -4    2.88    3.16
  -6  -6   4    2.45    2.06
  -6  -6   4    2.85    1.78
  -6  -6   4    3.03    1.87
   6  -6  -3  132.71   11.07
   6  -6  -3   97.51    9.31
  -6  -6   3  129.75   10.90
  -6  -6   3  118.70    8.81
  -6  -6   3  113.77    9.49
   6  -6  -2    3.55    3.45
   6  -6  -2    4.98    3.48
  -6  -6   2    4.10    2.31
  -6  -6   2    1.22    2.56
  -6  -6   2    2.38    1.85
   6  -6  -1  223.30   15.57
   6  -6  -1  233.41   14.99
   6  -6  -1  232.99   14.49
  -6  -6   1  221.51   15.61
  -6  -6   1  229.27   14.85
   6  -6   0    2.95    3.64
   6  -6   0    2.24    3.45
   6  -6   0    3.00    2.02
   6  -6   0    2.46    3.13
  -6  -6   0    2.10    1.84
  -6  -6   0    2.46    2.68
   6  -6   1  312.46   17.79
   6  -6   1  296.79   17.63
  -6  -6  -1  301.04   16.72
   6  -6   1  249.72   16.04
  -6  -6  -1  282.16   16.67
  -6  -6  -1  322.68   18.23
   6  -6   2   42.65    6.23
   6  -6   2   44.77    6.80
   6  -6   2   27.47    5.02
  -6  -6  -2   44.53    6.14
  -6  -6  -2   41.44    5.38
  -6  -6  -2   33.79    5.41
   6  -6   3  289.42   16.05
   6  -6   3  238.79   14.98
  -6  -6  -3  259.41   14.82
  -6  -6  -3  253.71   14.96
   6  -6   4    1.66    2.17
   6  -6   4    4.57    2.86
   6  -6   4    3.95    2.17
  -6  -6  -4    4.92    2.38
  -6  -6  -4    1.76    1.99
   6  -6   5    1.50    2.00
   6  -6   5    0.76    1.47
  -6  -6  -5    1.87    1.59
  -6  -6  -5    3.09    1.96
   6  -6   6    4.72    2.11
   6  -6   6    3.91    1.72
  -6  -6  -6    3.47    1.77
  -6  -6  -7  311.53   13.74
   6  -6   7  340.74   14.20
  -6  -7   5    8.41    1.71
   6  -7  -5    6.58    2.16
  -6  -7   5   10.59    1.99
  -6  -7   4   14.65    2.32
  -6  -7   4   15.55    2.54
   6  -7  -4   13.52    3.09
  -6  -7   3    2.03    1.06
  -6  -7   3    1.03    1.31
   6  -7  -3   -0.31    1.86
   6  -7  -2   13.18    3.42
  -6  -7   2   13.40    2.47
  -6  -7   2   13.67    2.49
   6  -7  -1   99.03    8.24
  -6  -7   1   94.39    6.95
   6  -7   0    2.62    2.43
  -6  -7   0    0.59    0.84
   6  -7   1   76.22    6.59
   6  -7   1   57.75    5.47
  -6  -7  -1   60.68    5.51
  -6  -7  -1   70.11    5.56
   6  -7   2    5.01    1.85
  -6  -7  -2    5.96    1.90
  -6  -7  -2    5.94    1.54
   6  -7   3    0.27    1.05
  -6  -7  -3    1.92    1.40
  -7   0  14    8.03    2.45
  -7   0  13   -1.62    2.88
  -7   0  12   16.27    5.95
   7   0 -12   27.47    4.49
  -7   0  11   -1.10    5.74
   7   0 -11    0.50    1.73
   7   0 -10  984.09   39.01
   7   0  -9    0.54    2.10
   7   0  -8   52.84    6.89
   7   0  -7    0.51    2.14
   7   0  -6 2658.92   86.97
   7   0  -5    1.36    1.75
   7   0  -4   69.44    6.79
   7   0  -4   63.69    6.73
   7   0  -4   67.58    7.07
   7   0  -3    0.37    1.05
   7   0  -3   -0.41    1.27
   7   0  -3   -0.85    2.09
   7   0  -3    1.58    1.78
   7   0  -3    2.78    2.02
   7   0  -2  779.98   29.10
   7   0  -2  789.95   30.37
   7   0  -2  724.84   29.08
   7   0  -2  725.54   30.05
   7   0  -2  760.45   31.08
   7   0  -1    0.41    1.17
   7   0  -1   -0.46    1.79
   7   0   0  212.96   12.30
   7   0   0  226.07   12.17
   7   0   0  222.96   12.79
   7   0   0  188.07   12.37
   7   0   0  204.46   13.04
   7   0   1    4.35    2.06
   7   0   1    2.99    1.63
   7   0   1    1.99    1.47
   7   0   1    2.08    2.38
   7   0   1    6.33    2.58
   7   0   2 2810.74   94.29
   7   0   2 3241.73   96.12
   7   0   3    3.15    2.23
   7   0   3    0.97    1.88
   7   0   4 1137.39   40.86
   7   0   4 1040.57   40.79
  -7   0  -4  974.37   49.55
   7   0   4 1037.50   38.86
   7   0   5    6.64    2.73
   7   0   5    2.70    2.60
   7   0   5    4.47    2.21
   7   0   6 1296.57   48.22
   7   0   7    4.82    2.50
   7   0   8  512.76   23.92
  -7   0  -8  480.09   25.18
  -7   0  -9    0.57    2.82
   7   0   9    1.40    2.03
   7   0  10  107.39    8.46
  -7   0 -10  118.55    9.64
  -7   0 -11    1.38    1.75
  -7   0 -12  151.51    8.22
  -7   1  14    7.67    2.70
  -7   1  13   51.94    7.70
  -7  -1  13   64.58    6.86
  -7   1  12   78.27   11.54
  -7  -1  12   90.01   10.01
   7   1 -12  108.49    8.66
   7   1 -11    3.94    2.43
  -7   1  11    4.93    7.04
   7  -1 -10  100.52    9.26
   7   1 -10   96.85    9.18
   7  -1  -9  624.43   28.47
   7   1  -9  667.60   29.18
   7  -1  -8  420.81   22.01
   7   1  -8  470.54   22.67
  -7  -1   7   10.92    9.72
   7   1  -7    9.06    3.22
   7  -1  -7    8.22    2.92
   7  -1  -7   10.99    3.56
   7  -1  -6   43.78    5.54
   7  -1  -6   46.31    6.34
   7   1  -6   47.10    6.07
   7  -1  -5  131.03    9.68
   7  -1  -5  146.27   10.79
   7   1  -5  122.43    9.58
   7   1  -4  498.24   23.31
   7   1  -4  522.71   22.98
   7  -1  -4  500.64   23.14
   7  -1  -4  514.99   23.63
   7   1  -4  523.32   23.07
   7   1  -3   17.04    3.36
   7  -1  -3   21.09    3.69
   7  -1  -3   27.75    4.15
   7   1  -3   22.56    3.97
   7  -1  -3   13.46    3.77
   7  -1  -3   19.02    4.01
   7  -1  -3   15.87    3.71
   7   1  -3   18.82    3.68
   7  -1  -2    8.12    2.30
   7  -1  -2    7.78    2.60
   7   1  -2    6.37    2.22
   7  -1  -2    5.46    3.10
   7  -1  -2    7.40    2.76
   7  -1  -2    6.91    2.88
   7   1  -2    6.54    2.39
   7  -1  -1  414.31   18.61
   7  -1  -1  394.73   17.97
   7  -1  -1  350.18   17.92
   7   1  -1  400.83   19.17
   7  -1  -1  356.35   18.87
   7  -1  -1  393.51   19.81
   7   1  -1  388.12   19.07
   7   1   0  861.80   31.72
   7  -1   0  837.08   31.78
   7  -1   0  877.98   32.28
   7  -1   0  826.25   31.34
   7  -1   0  725.03   31.12
   7   1   0  880.32   32.89
   7  -1   0  769.50   32.38
   7  -1   0  814.09   33.26
   7   1   0  879.88   33.03
   7   1   1    5.07    2.18
   7  -1   1    0.77    1.35
   7  -1   1    1.59    1.47
   7  -1   1    2.30    1.55
   7  -1   1    1.80    1.96
   7   1   1    2.92    1.61
   7  -1   1    0.88    2.28
   7  -1   1    2.36    2.05
   7   1   1    4.25    2.10
   7   1   2   80.22    7.31
   7  -1   2   65.15    6.59
   7  -1   2   57.99    6.22
   7  -1   2   55.67    6.69
   7   1   3  821.01   31.68
   7  -1   3  763.23   30.78
   7  -1   3  756.48   32.00
  -7  -1  -3  723.88   40.99
   7  -1   4  402.40   20.21
   7  -1   4  392.08   21.10
   7   1   4  448.09   21.71
  -7  -1  -4  486.79   30.93
   7   1   4  535.16   22.71
   7  -1   4  381.45   19.38
   7   1   5   30.68    5.16
   7  -1   5   32.31    5.05
   7  -1   5   24.22    4.92
  -7  -1  -5   22.39    7.75
   7  -1   5   23.25    4.27
   7   1   6  402.65   20.64
   7  -1   6  374.14   19.46
  -7  -1  -6  337.41   25.42
   7   1   7   58.93    7.38
   7  -1   7   79.67    7.91
  -7   1  -7   68.64    8.50
  -7   1  -8   16.63    4.46
   7   1   8   24.05    4.77
  -7  -1  -8   15.59    4.68
   7   1   9   46.07    6.07
  -7   1  -9   50.45    6.68
  -7  -1  -9   52.23    7.05
   7   1  10   46.34    5.38
  -7   1 -10   43.78    5.56
  -7  -1 -10   42.29    5.73
   7   1  11  206.31   11.17
  -7   1 -11  227.54   11.74
  -7  -1 -11  237.32   12.32
  -7   2  13   21.60    4.97
   7  -2 -13   27.57    3.80
   7   2 -13   26.77    3.61
   7  -2 -12   95.36    7.91
   7   2 -12  108.81    8.23
   7   2 -11   -0.45    1.80
  -7   2  11   -1.30    6.22
   7  -2 -11    0.45    2.09
   7   2 -10   18.22    3.98
   7  -2 -10   24.22    4.66
   7  -2 -10   21.90    4.71
   7   2  -9   -0.52    2.16
   7  -2  -9    1.52    2.37
   7  -2  -9    0.52    2.27
   7  -2  -8  215.38   14.10
   7  -2  -8  217.79   14.22
   7   2  -8  224.22   14.30
  -7  -2   8  220.27   21.37
  -7  -2   7   87.54   15.74
   7   2  -7   79.58    8.00
   7  -2  -7   98.26    8.87
   7  -2  -7   90.47    8.83
   7  -2  -7   75.10    8.42
   7   2  -7   79.15    8.10
  -7  -2   6   82.86   17.15
  -7  -2   6   85.88    7.87
   7   2  -6   82.69    8.00
   7  -2  -6  102.15    8.91
   7  -2  -6   88.21    8.56
   7  -2  -6   65.91    7.89
  -7  -2   5  452.24   20.81
   7   2  -5  444.09   21.17
   7  -2  -5  453.79   21.35
   7  -2  -5  474.62   21.69
   7  -2  -5  421.59   21.77
  -7  -2   5  410.17   40.08
   7   2  -4  103.60    8.61
   7  -2  -4   90.02    8.22
   7  -2  -4  105.08    8.99
   7  -2  -4   82.01    8.41
  -7  -2   4  109.75    8.56
   7  -2  -4  101.48    9.36
  -7  -2   4  103.48   22.95
   7   2  -4  124.70   10.01
   7   2  -3   10.58    2.84
   7  -2  -3    5.65    2.16
   7  -2  -3    9.09    2.68
   7  -2  -3    9.18    3.28
   7  -2  -3   13.23    3.71
   7  -2  -3    8.80    3.56
   7  -2  -3    5.63    2.63
   7   2  -3    8.63    2.91
  -7  -2   3   10.85    3.46
   7  -2  -2  205.45   12.82
   7  -2  -2  215.36   12.94
   7  -2  -2  232.37   13.19
   7  -2  -2  193.44   12.93
   7  -2  -2  180.32   13.00
  -7  -2   2  227.10   13.88
   7  -2  -2  239.45   15.00
   7   2  -2  234.59   14.50
   7   2  -2  219.03   13.01
   7  -2  -1    1.29    1.74
   7  -2  -1    0.42    1.90
   7   2  -1    8.53    2.67
   7  -2  -1    0.41    2.63
   7  -2  -1    4.01    2.61
   7  -2  -1    0.90    2.04
   7  -2  -1    0.55    1.81
  -7  -2   1    0.46    1.78
   7   2  -1    2.57    1.89
   7  -2   0  156.70   10.88
   7  -2   0  163.88   11.18
   7  -2   0  139.50   10.45
   7   2   0  166.29   11.30
   7  -2   0  145.32   11.38
  -7  -2   0  185.12   11.97
   7  -2   0  169.73   12.39
   7   2   0  164.79   11.87
   7   2   1  102.25    8.19
   7  -2   1  105.49    8.84
   7  -2   1  124.16    9.53
   7  -2   1   98.89    8.63
   7   2   1  105.37    9.09
   7  -2   1   96.61    9.08
  -7  -2  -1  108.59    9.09
   7  -2   1  106.67    9.53
   7   2   1   96.66    8.90
   7   2   2  265.16   14.69
   7  -2   2  292.09   15.94
   7  -2   2  287.10   15.87
   7   2   2  259.07   15.56
   7  -2   2  271.03   16.06
  -7  -2  -2  261.83   23.29
  -7  -2  -2  300.64   16.22
   7   2   3    6.22    2.59
   7  -2   3    7.78    2.78
   7  -2   3    5.81    2.33
   7  -2   3    9.19    3.40
  -7  -2  -3    4.72    5.99
  -7  -2  -3    5.03    5.53
   7   2   4    8.63    3.01
   7  -2   4    7.13    2.79
   7  -2   4    6.77    3.16
  -7  -2  -4   10.37    7.71
  -7  -2  -4   22.46   13.86
  -7  -2  -4    6.57    6.05
   7   2   5   24.63    4.67
   7  -2   5   21.64    4.31
  -7  -2  -5   20.85    7.90
  -7  -2  -5   25.54   12.71
   7  -2   6  117.10    9.77
   7   2   6  117.73   10.29
   7  -2   6  135.09   10.87
  -7  -2  -6  121.87   17.38
   7  -2   7   95.19    8.61
   7   2   7   92.56    8.97
   7  -2   7   99.72    9.35
  -7  -2  -7   87.85    9.42
  -7  -2  -8    0.56    2.35
   7  -2   8    1.32    1.45
   7   2   8    3.48    2.39
   7  -2   8    0.49    1.39
  -7  -2  -9   13.78    3.82
   7   2   9   19.24    3.94
   7  -2   9   16.49    3.55
  -7  -2  -9   15.14    3.77
   7   2  10   54.21    5.60
   7  -2  10   52.24    5.36
  -7  -2 -10   47.80    5.39
   7  -2  11    0.26    0.89
   7   2  11    0.25    1.09
  -7  -2 -11    0.24    1.17
   7  -3 -13    5.83    1.92
   7   3 -13    3.98    1.42
   7  -3 -12  111.30    8.04
   7   3 -12  118.54    7.75
  -7   3  11   36.83    9.67
   7  -3 -11   48.79    5.78
   7   3 -11   44.84    5.19
   7   3 -10   40.78    5.36
   7  -3 -10   42.63    5.96
   7   3 -10   48.56    5.69
  -7  -3   9   23.74    5.74
   7   3  -9   29.34    4.73
   7   3  -9   27.56    4.58
   7  -3  -9   22.19    4.72
   7  -3  -9   29.29    5.27
   7   3  -8  143.27   10.98
   7  -3  -8  145.82   11.34
   7  -3  -8  142.93   11.43
  -7  -3   8  128.82   13.88
   7   3  -7  179.23   12.36
   7  -3  -7  151.61   11.87
   7  -3  -7  157.23   12.21
  -7  -3   7  178.34   18.30
   7   3  -6  182.48   12.70
   7  -3  -6  199.34   13.45
   7  -3  -6  200.07   13.66
  -7  -3   6  178.77   13.51
  -7  -3   6  205.56   21.68
  -7  -3   5   -3.19    7.66
  -7  -3   5    1.34    1.16
   7   3  -5   -0.49    1.89
   7  -3  -5    1.01    2.28
   7  -3  -5    2.10    2.99
  -7  -3   5    4.62    3.08
   7  -3  -5    0.50    2.55
   7   3  -4  539.99   24.65
   7  -3  -4  502.03   24.99
   7  -3  -4  509.32   24.38
   7  -3  -4  600.89   25.90
  -7  -3   4  502.67   37.30
  -7  -3   4  596.11   26.80
  -7  -3   4  609.58   43.55
   7   3  -3  219.99   13.95
   7  -3  -3  254.98   14.83
   7  -3  -3  258.49   15.27
  -7  -3   3  263.26   15.85
  -7  -3   3  240.36   27.20
   7  -3  -3  244.71   16.08
   7   3  -3  210.20   15.20
   7  -3  -2 1081.97   39.52
   7  -3  -2 1059.58   39.67
   7   3  -2 1024.59   39.19
  -7  -3   2 1048.64   40.36
  -7  -3   2 1136.82   65.47
   7  -3  -2 1070.52   42.07
   7   3  -2  897.87   40.48
   7   3  -2  976.74   38.52
   7  -3  -1  264.86   15.97
   7  -3  -1  274.88   15.31
   7  -3  -1  270.71   15.94
   7  -3  -1  303.36   16.15
   7   3  -1  228.96   14.57
  -7  -3   1  228.54   14.81
  -7  -3   1  225.13   29.08
   7  -3  -1  259.99   16.78
   7   3  -1  195.87   15.01
   7  -3   0  424.67   22.65
   7  -3   0  481.40   22.22
   7  -3   0  474.33   22.09
   7  -3   0  446.72   22.52
   7  -3   0  482.50   22.47
   7   3   0  449.33   22.06
  -7  -3   0  459.62   22.50
  -7  -3   0  410.86   38.59
   7  -3   0  467.42   23.82
   7   3   0  422.46   23.07
   7  -3   1   25.34    4.58
   7  -3   1   25.97    4.66
   7  -3   1   36.88    5.80
   7   3   1   20.35    4.21
  -7  -3  -1   43.09   15.13
  -7  -3  -1   14.80    9.66
   7  -3   1   33.35    5.91
  -7  -3  -1   28.38    5.01
   7   3   1   18.74    4.48
   7  -3   2   93.06    8.83
   7  -3   2   97.06    8.74
   7  -3   2   83.52    8.39
   7  -3   2   90.40    9.10
   7   3   2   78.99    8.41
  -7  -3  -2   74.79   13.57
  -7  -3  -2  101.14    9.53
   7  -3   3   27.51    4.99
   7  -3   3   26.72    4.81
   7  -3   3   22.52    4.68
  -7  -3  -3   27.61    8.51
  -7  -3  -3   35.48   12.92
  -7  -3  -3   34.14    5.70
   7  -3   4  275.39   16.39
   7  -3   4  275.63   16.16
   7  -3   4  269.31   16.25
  -7  -3  -4  218.79   20.37
  -7  -3  -4  270.60   16.81
  -7  -3  -4  258.74   25.69
   7  -3   5   48.57    6.98
   7  -3   5   40.08    5.91
   7  -3   5   43.69    6.35
  -7  -3  -5   41.34    6.37
  -7  -3  -5   36.60   10.36
   7  -3   6  241.09   15.29
   7  -3   6  270.35   15.64
   7   3   7  127.79   10.11
   7  -3   7  154.87   11.51
   7  -3   7  149.88   10.99
  -7  -3  -7  117.24   12.38
   7   3   8  161.22   10.98
   7  -3   8  147.45   11.04
   7  -3   8  173.58   11.43
  -7  -3  -8  180.09   12.51
   7   3   9    2.09    1.67
   7  -3   9    1.54    1.56
   7  -3   9    2.94    1.60
  -7  -3  -9    0.77    1.74
   7  -3  10  237.05   11.78
   7  -3  10  245.88   11.75
  -7  -3 -10  217.42   11.03
   7   4 -11   51.01    4.86
   7  -4 -11   54.30    5.52
  -7  -4  10    8.25    2.41
   7   4 -10   10.14    2.68
   7  -4 -10    7.35    2.93
   7   4  -9   72.23    7.01
   7  -4  -9   59.19    7.10
   7  -4  -9   77.53    7.60
  -7  -4   9   81.12    7.83
  -7  -4   8   12.16    3.76
   7   4  -8    8.38    3.04
   7  -4  -8   11.78    3.72
   7  -4  -8    7.51    3.56
   7  -4  -8   15.92    4.14
   7   4  -7  359.13   19.17
   7  -4  -7  360.30   19.70
   7  -4  -7  357.28   19.34
   7  -4  -7  390.70   19.94
  -7  -4   7  384.39   22.84
   7   4  -6  120.43   10.09
   7  -4  -6  114.39   10.55
   7  -4  -6  126.96   10.62
   7  -4  -6  122.72   10.59
  -7  -4   6  138.80   11.21
  -7  -4   6  141.82   14.10
  -7  -4   5    0.99    4.73
   7   4  -5    4.04    2.35
   7  -4  -5    4.24    3.09
   7  -4  -5   -1.67    3.03
   7  -4  -5    2.73    3.17
  -7  -4   5    1.70    2.38
  -7  -4   4   34.66    8.86
   7  -4  -4   34.96    6.48
   7   4  -4   30.39    4.99
   7  -4  -4   25.37    5.28
   7  -4  -4   28.19    5.92
   7  -4  -4   27.21    5.59
  -7  -4   4   28.90    5.34
   7   4  -3  340.28   18.89
   7  -4  -3  384.33   22.05
   7  -4  -3  392.73   20.53
   7  -4  -3  399.33   22.00
   7  -4  -3  389.75   20.33
  -7  -4   3  384.31   20.60
   7  -4  -2   80.39    9.71
   7  -4  -2   81.18    8.70
   7  -4  -2   90.96    9.74
   7  -4  -2   65.41    8.03
  -7  -4   2   88.03    8.90
   7  -4  -1  266.39   18.50
   7  -4  -1  267.36   16.84
   7  -4  -1  251.01   16.30
   7  -4  -1  285.06   16.93
   7  -4  -1  271.27   17.92
   7  -4  -1  285.94   16.75
  -7  -4   1  283.98   16.80
   7  -4   0   25.27    6.38
   7  -4   0   23.43    5.56
   7  -4   0   25.41    4.91
   7  -4   0   25.14    5.67
   7  -4   0   23.48    5.42
   7  -4   0   28.56    5.70
  -7  -4   0   30.07    5.44
   7  -4   1 1287.60   49.89
   7  -4   1 1181.39   48.81
   7  -4   1 1273.17   48.91
   7  -4   1 1249.57   49.29
   7  -4   1 1308.96   48.34
  -7  -4  -1 1386.25   49.32
   7  -4   2  118.40   11.18
   7  -4   2  119.69   11.38
   7  -4   2  128.00   11.18
   7  -4   2  102.18   10.17
  -7  -4  -2  113.22   15.36
   7  -4   3   13.42    4.48
   7  -4   3   23.79    4.86
  -7  -4  -3   21.18    7.37
  -7  -4  -3   26.74    5.40
   7  -4   4    6.86    3.94
   7  -4   4    6.62    2.59
   7  -4   4    9.88    3.39
  -7  -4  -4   12.99    5.82
  -7  -4  -4    7.83    3.39
   7  -4   5  405.36   20.39
   7  -4   5  362.87   19.26
   7  -4   5  381.42   19.11
  -7  -4  -5  372.12   23.97
   7  -4   6  219.37   13.70
   7  -4   6  223.40   13.43
  -7  -4  -6  219.93   14.87
  -7  -4  -6  255.55   17.23
   7  -4   7   46.28    5.68
   7  -4   7   38.74    4.93
  -7  -4  -7   50.74    6.30
  -7  -4  -7   40.06    6.11
   7  -4   8   38.21    4.84
   7  -4   8   38.13    4.75
  -7  -4  -8   33.34    4.64
  -7  -4  -8   29.66    4.48
   7  -4   9  202.20   10.36
   7  -4   9  197.00   10.62
  -7  -4  -9  208.66   10.65
   7   5 -10    1.19    1.11
   7  -5 -10    2.21    1.88
   7  -5 -10    3.27    1.99
  -7  -5   9    0.29    0.96
   7   5  -9    1.55    1.44
   7  -5  -9    1.63    2.08
   7  -5  -9    4.28    2.43
  -7  -5   8   19.81    3.56
   7   5  -8   21.29    3.65
   7  -5  -8   20.45    4.08
   7  -5  -8   18.97    4.13
   7   5  -7  161.17   10.70
   7  -5  -7  145.18   10.70
   7  -5  -7  134.88   10.49
  -7  -5   7  160.29   11.08
  -7  -5   6    4.66    2.63
   7   5  -6    0.88    1.53
   7  -5  -6    0.97    2.76
   7  -5  -6    4.91    3.48
  -7  -5   5   26.34    5.15
   7   5  -5   26.76    4.54
   7  -5  -5   24.94    5.35
   7  -5  -5   24.45    5.23
   7  -5  -4    1.16    2.94
   7  -5  -4    3.67    3.23
   7  -5  -4    0.57    2.84
   7  -5  -4   -1.07    3.37
  -7  -5   4   -0.69    3.01
  -7  -5   4    1.14    1.88
   7  -5  -3  187.50   14.61
   7  -5  -3  194.11   13.58
   7  -5  -3  204.53   14.79
   7  -5  -3  214.32   14.35
  -7  -5   3  202.49   16.32
  -7  -5   3  190.66   14.54
   7  -5  -2    0.67    3.64
   7  -5  -2    2.66    3.34
   7  -5  -2   -1.07    3.11
   7  -5  -2   -0.66    2.76
   7  -5  -2   -1.65    3.63
  -7  -5   2   -1.73    3.77
  -7  -5   2    1.06    2.23
   7  -5  -1   55.12    8.26
   7  -5  -1   53.32    7.52
   7  -5  -1   47.93    6.71
   7  -5  -1   53.77    7.78
   7  -5  -1   65.44    8.01
  -7  -5   1   72.63    7.89
  -7  -5   1   55.94    9.50
   7  -5   0  159.66   13.50
   7  -5   0  172.98   13.31
   7  -5   0  149.29   12.19
   7  -5   0  170.54   13.77
   7  -5   0  182.16   13.10
  -7  -5   0  175.27   12.88
  -7  -5   0  179.18   15.76
   7  -5   1   72.66    9.02
   7  -5   1   67.65    8.73
   7  -5   1   68.09    8.18
   7  -5   1   83.21    9.12
  -7  -5  -1  100.82    9.54
  -7  -5  -1   80.74   10.38
  -7  -5  -1   67.80    8.55
   7  -5   2    1.12    3.25
   7  -5   2    1.19    3.73
   7  -5   2   -0.56    1.74
   7  -5   2    1.65    2.23
  -7  -5  -2    1.36    2.96
  -7  -5  -2    0.53    2.06
  -7  -5  -2    1.14    1.88
   7  -5   3  391.91   21.05
   7  -5   3  381.65   20.74
   7  -5   3  369.72   19.94
  -7  -5  -3  397.60   22.55
   7  -5   4    7.27    3.44
   7  -5   4    8.90    4.04
   7  -5   4   10.40    3.12
  -7  -5  -4    8.57    3.91
   7  -5   5   45.69    6.02
   7  -5   5   39.63    5.36
  -7  -5  -5   45.31    6.49
   7  -5   6    3.07    2.57
  -7  -5  -6    4.68    2.58
   7  -5   7   30.72    4.17
  -7  -5  -7   29.09    3.75
  -7  -5  -7   32.92    4.20
   7  -5   8    5.18    1.76
  -7  -5  -8    4.59    1.46
  -7  -5  -8    2.34    1.27
  -7  -6   8   27.99    2.86
   7  -6  -8   26.92    3.43
  -7  -6   7   -0.23    0.77
   7  -6  -7    2.12    1.99
  -7  -6   6  162.84    9.36
   7  -6  -6  159.32   10.18
  -7  -6   5  152.49    9.53
   7  -6  -5  155.06   10.49
   7  -6  -4   51.10    6.23
   7  -6  -4   42.65    5.80
  -7  -6   4   52.26    5.98
  -7  -6   4   50.38    5.32
   7  -6  -3  195.49   13.29
   7  -6  -3  218.65   13.28
  -7  -6   3  223.62   13.76
  -7  -6   3  218.17   12.72
   7  -6  -2  105.46    9.69
   7  -6  -2   82.28    8.26
  -7  -6   2   97.65    9.16
  -7  -6   2   99.79    8.44
   7  -6  -1   21.29    5.12
   7  -6  -1   22.51    4.87
   7  -6  -1   26.13    5.02
  -7  -6   1   25.00    4.92
  -7  -6   1   23.94    4.20
   7  -6   0   13.84    4.45
   7  -6   0   14.63    4.31
  -7  -6   0   16.92    4.07
  -7  -6   0   14.48    3.30
   7  -6   1  140.58   10.77
   7  -6   1  159.20   11.48
   7  -6   1  124.07   10.02
  -7  -6  -1  149.11   10.48
  -7  -6  -1  147.73   10.89
  -7  -6  -1  150.19   10.23
   7  -6   2   53.85    6.66
   7  -6   2   47.01    5.76
  -7  -6  -2   45.62    5.51
  -7  -6  -2   46.16    5.08
   7  -6   3  113.82    8.80
  -7  -6  -3  102.46    7.83
  -7  -6  -3  106.76    8.02
   7  -6   4   37.85    4.83
  -7  -6  -4   36.96    4.26
  -7  -6  -4   37.65    4.58
  -7  -6  -5   72.06    5.45
  -7  -6  -5   82.97    6.21
   7  -6   5   82.15    6.23
   7  -7  -2    0.84    1.75
  -7  -7   2    0.81    0.75
   7  -7  -1  304.23   13.97
  -7  -7   1  286.30   12.47
  -7  -7   0    1.03    0.72
  -8   0  13   -0.38    1.92
  -8   0  12   39.68    6.79
   8   0 -12   41.16    5.09
  -8   0  11    0.90    4.89
   8   0 -11   -0.46    1.76
  -8   0  10   47.70   10.52
   8   0 -10   89.16    8.61
   8   0  -9    0.55    2.40
   8   0  -8    2.26    2.63
   8   0  -7    0.56    2.17
   8   0  -6  177.21   13.00
   8   0  -5   -1.05    2.11
   8   0  -4  658.77   28.08
   8   0  -4  610.98   27.86
   8   0  -4  633.24   27.90
   8   0  -4  675.68   29.14
   8   0  -3    1.31    1.44
   8   0  -3   -0.49    1.40
   8   0  -3    0.50    2.74
   8   0  -3    0.94    2.19
   8   0  -3    0.55    1.82
   8   0  -2   63.97    6.70
   8   0  -2   60.20    6.88
   8   0  -2   56.65    7.18
   8   0  -2   64.87    7.67
   8   0  -1   -1.25    2.01
   8   0  -1    0.49    1.62
   8   0  -1   -1.01    3.00
   8   0  -1   -1.66    2.33
   8   0   0  888.33   34.77
   8   0   0  915.63   36.08
   8   0   0  925.02   36.71
   8   0   0  948.54   37.50
   8   0   1    0.47    1.72
   8   0   1    0.43    1.42
   8   0   1    0.95    1.46
   8   0   1    1.48    2.69
   8   0   1    0.54    1.98
   8   0   2   27.55    4.64
   8   0   2   27.05    5.24
   8   0   3    5.01    2.48
   8   0   3   -0.57    2.20
   8   0   4  537.92   24.81
  -8   0  -4  489.63   33.07
   8   0   5   -0.53    1.73
   8   0   6   47.24    6.40
   8   0   7    0.49    1.72
   8   0   8  188.96   12.29
  -8   0  -8  194.32   13.81
  -8   0  -9    1.42    2.07
   8   0   9    0.73    1.64
  -8   0 -10    7.09    2.52
  -8   0 -11    0.23    1.03
  -8   1  13   19.34    4.40
   8   1 -13   29.83    3.65
  -8   1  12   -1.44    3.94
   8   1 -12   -0.72    1.73
  -8   1  11   35.02    8.88
   8   1 -11   40.28    5.52
   8  -1 -10  418.33   20.67
   8   1 -10  398.73   20.40
   8  -1  -9   47.17    6.55
   8   1  -9   37.44    5.86
  -8  -1   8    9.05    7.46
   8  -1  -8   14.61    3.87
   8  -1  -8   13.04    4.04
   8   1  -8   14.74    3.94
  -8  -1   7   53.86   13.92
   8  -1  -7   53.21    6.61
   8  -1  -7   41.82    6.48
   8   1  -7   48.86    6.64
   8  -1  -6  346.13   18.28
   8  -1  -6  333.78   19.19
   8   1  -6  340.66   18.61
   8  -1  -5   -0.48    1.85
   8  -1  -5    1.65    2.48
   8   1  -5    1.47    2.05
   8   1  -4    1.48    1.81
   8  -1  -4    0.51    2.58
   8  -1  -4    2.64    2.68
   8  -1  -4    1.12    1.96
   8   1  -4    1.66    2.23
   8  -1  -3   12.78    3.47
   8  -1  -3   20.45    3.91
   8   1  -3   11.38    3.19
   8  -1  -3   20.49    4.88
   8  -1  -3   19.34    4.53
   8  -1  -3   15.62    4.12
   8   1  -3   13.96    3.81
   8   1  -3   13.77    3.49
   8  -1  -2  567.64   24.74
   8  -1  -2  547.55   24.13
   8  -1  -2  505.45   24.54
   8   1  -2  575.19   25.28
   8  -1  -2  524.43   25.36
   8  -1  -2  533.81   26.13
   8   1  -2  529.79   25.64
   8   1  -2  585.20   25.71
   8  -1  -1    4.17    2.02
   8  -1  -1    4.36    2.27
   8   1  -1    1.98    1.73
   8  -1  -1   -0.53    3.22
   8  -1  -1    2.39    2.62
   8  -1  -1    5.82    3.10
   8   1  -1    5.04    2.69
   8   1  -1    6.11    2.52
   8  -1   0  569.93   24.90
   8  -1   0  538.34   23.91
   8   1   0  543.50   24.93
   8  -1   0  515.42   25.11
   8  -1   0  568.43   26.35
   8   1   0  545.23   25.87
   8   1   0  541.18   24.97
   8   1   1    5.01    2.38
   8  -1   1    5.67    2.34
   8  -1   1    8.22    2.93
   8  -1   1    7.15    2.50
   8  -1   1    4.28    2.72
   8   1   1    5.33    2.26
   8  -1   1    4.58    3.30
   8  -1   1    3.33    2.42
   8   1   1    2.76    2.57
   8   1   1    5.96    2.72
   8  -1   2 1449.79   53.39
   8  -1   2 1504.89   53.34
   8  -1   2 1467.34   54.91
   8   1   3  211.77   13.47
   8  -1   3  218.88   13.72
   8  -1   3  218.13   13.51
   8  -1   3  189.13   13.82
   8   1   3  174.65   13.36
  -8  -1  -3  168.75   19.48
   8   1   4  832.56   33.17
   8  -1   4  759.92   32.14
   8  -1   4  760.70   31.97
  -8  -1  -4  758.66   42.94
   8   1   5   16.44    3.97
   8  -1   5   15.35    3.69
   8  -1   5    6.98    2.62
  -8  -1  -5   24.01    8.10
   8   1   6  485.04   22.79
   8  -1   6  409.45   21.12
   8  -1   6  454.26   21.74
  -8  -1  -6  424.03   28.03
  -8  -1  -6  400.96   32.93
   8   1   7   40.37    5.74
  -8   1  -7   32.67    5.81
   8  -1   7   43.09    5.65
  -8  -1  -7   40.28    6.53
   8   1   8   67.29    7.11
   8  -1   8   75.17    7.14
  -8   1  -8   73.73    8.07
  -8  -1  -8   69.26    8.00
  -8  -1  -9    0.91    2.11
   8   1   9    1.12    1.68
   8  -1   9   -0.70    1.41
  -8   1  -9    2.15    2.18
   8   1  10  111.14    7.47
   8  -1  10  115.01    7.40
  -8  -1 -10  113.65    8.11
  -8   2  13   55.68    6.50
   8   2 -13   69.20    5.05
  -8   2  12   61.52    9.35
   8  -2 -12   65.35    5.78
   8   2 -12   65.87    5.80
   8  -2 -11   30.54    4.53
   8   2 -11   21.82    3.84
   8  -2 -10   12.49    3.47
   8  -2 -10   18.74    4.12
   8   2 -10   16.55    3.67
   8  -2  -9   86.70    8.53
   8  -2  -9  108.04    9.32
   8   2  -9   99.37    8.83
  -8  -2   9   79.45   11.21
   8  -2  -8  225.35   14.42
   8  -2  -8  245.83   14.81
   8  -2  -8  215.32   14.58
   8   2  -8  230.49   14.38
  -8  -2   8  206.51   20.39
  -8  -2   7   26.67   10.20
   8   2  -7   31.22    5.13
   8  -2  -7   29.30    5.13
   8  -2  -7   26.07    5.22
   8  -2  -7   30.75    5.69
   8   2  -6  358.76   19.02
   8  -2  -6  354.60   19.16
   8  -2  -6  392.95   19.59
   8  -2  -6  319.71   19.24
  -8  -2   6  355.16   33.95
   8   2  -5  241.49   15.06
   8  -2  -5  264.71   15.65
   8  -2  -5  253.66   16.27
  -8  -2   5  257.33   16.30
  -8  -2   5  277.38   32.88
   8  -2  -4  206.39   13.50
   8  -2  -4  198.91   14.28
  -8  -2   4  217.32   14.45
  -8  -2   4  200.19   29.87
   8   2  -4  218.83   13.85
  -8  -2   3   92.02   22.54
   8  -2  -3  114.54    9.92
   8  -2  -3  109.25   10.26
   8   2  -3  139.78   11.04
   8  -2  -3  125.67   11.06
  -8  -2   3  123.37   10.43
   8  -2  -3  115.89   11.01
   8   2  -3  126.26   10.72
   8  -2  -2   10.14    3.24
   8  -2  -2    4.97    2.72
   8   2  -2    4.32    2.35
   8  -2  -2    5.71    3.70
   8  -2  -2    5.34    3.05
   8  -2  -2    3.80    2.55
  -8  -2   2    3.67    2.21
   8   2  -2    2.22    1.94
   8  -2  -1  305.80   16.77
   8  -2  -1  289.59   16.27
   8   2  -1  260.95   16.17
   8  -2  -1  251.29   16.46
  -8  -2   1  275.06   16.12
   8  -2  -1  250.42   16.90
   8   2  -1  261.08   16.37
   8  -2   0  487.62   23.14
   8  -2   0  463.98   22.50
   8   2   0  454.53   22.87
   8  -2   0  455.34   23.30
  -8  -2   0  488.45   23.04
   8  -2   0  457.73   24.02
   8   2   0  483.29   23.63
   8   2   1  719.42   28.94
   8  -2   1  681.08   29.77
   8  -2   1  714.54   30.42
   8  -2   1  697.53   29.86
   8   2   1  710.64   30.15
  -8  -2  -1  741.68   42.11
   8  -2   1  593.55   29.22
  -8  -2  -1  752.51   30.63
   8  -2   1  650.01   30.53
   8   2   1  717.45   30.64
   8   2   2  458.95   21.08
   8  -2   2  393.96   20.93
   8  -2   2  419.17   21.61
   8  -2   2  416.60   21.20
  -8  -2  -2  425.08   30.97
   8   2   3  601.13   26.22
   8  -2   3  573.62   26.80
   8  -2   3  604.58   27.11
  -8  -2  -3  552.56   35.94
   8   2   4    2.47    2.08
   8  -2   4    3.81    2.20
   8  -2   4    2.65    1.75
  -8  -2  -4    5.87    7.36
  -8  -2  -4   -1.89    9.61
   8   2   5   50.57    6.47
   8  -2   5   56.66    6.95
   8  -2   5   37.28    5.81
  -8  -2  -5   33.24    9.18
  -8  -2  -5   46.57   12.59
   8   2   6  194.00   13.07
   8  -2   6  207.43   13.67
   8  -2   6  186.02   12.97
  -8  -2  -6  201.74   20.47
   8   2   7  340.20   17.82
   8  -2   7  369.93   18.62
   8  -2   7  372.26   18.58
  -8  -2  -7  314.65   18.42
  -8  -2  -7  309.90   22.28
   8   2   8   98.28    8.17
   8  -2   8   82.66    7.66
   8  -2   8   96.85    8.14
  -8  -2  -8   91.03    8.46
   8   2   9   19.05    3.30
   8  -2   9   18.68    3.20
   8  -2   9   19.61    3.35
  -8  -2  -9   26.82    4.11
   8   2  10   52.73    4.70
   8  -2  10   62.36    5.06
  -8  -2 -10   50.16    4.61
   8  -3 -12   56.90    4.95
   8   3 -12   48.13    4.24
  -8   3  11   -3.34    5.80
   8  -3 -11    0.33    2.06
   8   3 -11    2.59    1.68
  -8  -3  11   -0.30    1.44
   8   3 -10   54.96    5.62
   8  -3 -10   48.52    5.93
   8   3 -10   53.35    5.58
  -8  -3  10   56.45    6.23
  -8  -3  10   51.87    6.04
  -8  -3   9   13.56    4.24
   8   3  -9   23.72    4.11
   8  -3  -9   27.59    4.86
   8  -3  -9   28.07    5.18
  -8  -3   9   25.20    4.62
   8   3  -8  291.65   16.07
   8  -3  -8  263.11   16.02
   8  -3  -8  293.77   16.48
  -8  -3   8  278.77   16.57
  -8  -3   8  245.64   19.14
  -8  -3   7   37.94    9.04
   8   3  -7   22.45    4.40
   8  -3  -7   21.01    4.67
   8  -3  -7   17.55    4.72
  -8  -3   7   33.49    5.78
   8   3  -6  324.66   18.19
   8  -3  -6  332.90   18.56
   8  -3  -6  322.57   18.33
  -8  -3   6  326.90   18.90
  -8  -3   6  353.89   27.98
  -8  -3   5    1.54    6.95
   8   3  -5    1.55    2.40
   8  -3  -5    1.06    2.06
   8  -3  -5    1.09    3.12
   8  -3  -5    4.00    3.19
  -8  -3   5    1.74    2.24
  -8  -3   4   24.07   10.45
   8  -3  -4   41.95    6.10
   8  -3  -4   36.30    6.42
  -8  -3   4   29.32    5.61
   8   3  -4   38.93    5.66
   8  -3  -3  386.81   20.62
   8  -3  -3  397.58   20.56
  -8  -3   3  407.29   21.41
  -8  -3   3  447.88   37.22
   8  -3  -2  848.21   35.59
   8  -3  -2  903.66   36.54
   8  -3  -2  893.85   36.28
  -8  -3   2  940.80   37.19
   8  -3  -1   89.71    9.44
   8  -3  -1  107.35    9.41
   8  -3  -1   88.74    8.86
   8  -3  -1  103.91    9.64
  -8  -3   1   82.83    8.68
   8  -3   0   68.67    8.60
   8  -3   0   87.83    8.76
   8  -3   0   87.55    8.71
   8  -3   0   84.20    8.97
  -8  -3   0   82.21    8.57
   8  -3   1   30.85    6.41
   8  -3   1   30.07    5.21
   8  -3   1   28.17    5.07
   8  -3   1   30.80    5.27
  -8  -3  -1   47.15   14.81
  -8  -3  -1   36.95    5.95
   8  -3   2   67.43    8.61
   8  -3   2   68.51    7.81
   8  -3   2   65.09    7.56
   8  -3   2   59.97    7.33
  -8  -3  -2   74.61   13.51
  -8  -3  -2   81.68    8.65
  -8  -3  -2   97.26   17.63
   8  -3   3    6.72    3.77
   8  -3   3    3.31    2.14
   8  -3   3    4.24    2.55
   8  -3   3    7.50    2.93
  -8  -3  -3   11.27    7.30
  -8  -3  -3   10.93    8.53
  -8  -3  -3    0.57    2.12
   8  -3   4  522.78   26.58
   8  -3   4  587.95   26.93
   8  -3   4  558.74   26.21
   8  -3   4  562.91   26.29
  -8  -3  -4  621.99   38.59
   8  -3   5   63.35    7.65
   8  -3   5   58.47    7.12
   8  -3   5   60.56    7.11
  -8  -3  -5   58.56   11.21
   8   3   6   92.50    8.00
   8  -3   6   83.29    8.17
   8  -3   6   82.48    8.05
  -8  -3  -6   79.72   10.93
   8   3   7   27.02    4.12
   8  -3   7   22.46    4.10
   8  -3   7   21.25    3.88
  -8  -3  -7   27.48    5.69
   8   3   8    3.81    1.78
   8  -3   8   10.35    2.59
   8  -3   8    5.62    1.93
  -8  -3  -8    8.50    2.85
   8   3   9  109.26    7.26
   8  -3   9  134.01    8.30
   8  -3   9  140.06    8.21
   8  -3   9  140.79    8.36
  -8  -3  -9  133.37    8.12
   8  -4 -11  253.29   11.67
   8   4 -10  115.07    7.69
   8  -4 -10  129.05    8.59
  -8  -4  10  124.40    7.74
  -8  -4   9    1.55    1.56
   8   4  -9    3.14    1.73
   8  -4  -9    1.92    2.29
   8   4  -8   91.74    8.00
   8  -4  -8  107.07    9.02
   8  -4  -8   99.41    8.57
  -8  -4   8   95.17    8.22
  -8  -4   8   99.46    9.28
   8   4  -7  299.48   16.71
   8  -4  -7  320.34   17.55
   8  -4  -7  316.72   17.32
  -8  -4   7  350.35   17.83
  -8  -4   7  333.96   19.84
  -8  -4   6    3.11    3.62
   8   4  -6    4.80    2.31
   8  -4  -6    4.00    2.92
   8  -4  -6   -0.52    3.35
  -8  -4   6    2.02    2.36
  -8  -4   5   11.31    4.87
   8   4  -5    8.39    3.05
   8  -4  -5    9.74    3.54
   8  -4  -5    5.46    3.72
  -8  -4   5   11.15    3.77
   8  -4  -4  256.52   16.73
   8  -4  -4  240.04   15.55
   8  -4  -4  260.61   16.71
  -8  -4   4  268.85   16.13
  -8  -4   4  225.36   19.27
   8  -4  -3  618.42   29.95
   8  -4  -3  627.43   28.45
   8  -4  -3  655.04   30.21
   8  -4  -3  627.76   27.87
  -8  -4   3  588.49   27.77
   8  -4  -2   40.99    7.57
   8  -4  -2   46.61    6.94
   8  -4  -2   43.64    7.02
   8  -4  -2   45.85    6.64
  -8  -4   2   41.07    6.19
   8  -4  -1    2.05    3.98
   8  -4  -1    2.27    3.23
   8  -4  -1    1.02    2.05
   8  -4  -1    2.24    3.96
   8  -4  -1    1.34    2.92
   8  -4  -1    7.40    3.79
  -8  -4   1    2.21    2.40
   8  -4   0   29.12    6.49
   8  -4   0   27.53    5.96
   8  -4   0   24.33    4.56
   8  -4   0   22.71    5.45
   8  -4   0   24.89    5.29
  -8  -4   0   30.52    5.57
   8  -4   1  806.03   34.69
   8  -4   1  738.21   33.69
   8  -4   1  739.97   31.87
   8  -4   1  720.47   33.37
   8  -4   2  162.57   12.89
   8  -4   2  142.72   11.00
   8  -4   2  151.19   11.94
  -8  -4  -2  165.65   12.65
  -8  -4  -2  131.37   14.83
   8  -4   3   61.91    8.09
   8  -4   3   63.02    7.08
   8  -4   3   62.63    7.04
  -8  -4  -3   84.47    8.57
  -8  -4  -3   55.00    9.83
   8  -4   4  137.80   11.20
   8  -4   4  127.40   10.21
   8  -4   4  141.08   10.38
  -8  -4  -4  163.02   11.83
  -8  -4  -4  142.32   13.99
   8  -4   5   50.02    6.36
   8  -4   5   40.91    5.42
   8  -4   5   48.89    5.72
  -8  -4  -5   50.79    7.84
   8  -4   6    4.35    1.90
   8  -4   6    4.36    1.89
  -8  -4  -6    2.21    2.24
  -8  -4  -6    3.17    2.82
   8  -4   7    6.61    2.47
   8  -4   7    8.42    2.23
   8  -4   7    8.19    2.16
  -8  -4  -7    4.15    1.98
  -8  -4  -7    6.91    2.65
   8  -4   8   20.03    3.04
   8  -4   8   17.97    2.81
   8  -4   8   16.60    2.52
  -8  -4  -8   15.81    2.70
  -8  -4  -8   14.38    2.61
  -8  -5   9   49.59    4.19
   8  -5  -9   51.82    4.78
   8  -5  -8   68.82    6.28
   8  -5  -8   73.20    6.20
  -8  -5   8   81.94    6.24
   8  -5  -7  159.28   10.61
   8  -5  -7  154.78   10.20
  -8  -5   7  176.05   10.47
  -8  -5   6    2.43    2.00
   8  -5  -6    2.98    2.76
   8  -5  -6    1.22    2.64
   8  -5  -5  160.13   11.60
   8  -5  -5  184.52   12.09
  -8  -5   5  182.00   11.85
   8  -5  -4  142.76   11.36
   8  -5  -4  135.89   10.76
   8  -5  -4  127.89   10.60
   8  -5  -4  146.29   10.89
  -8  -5   4  135.30   10.12
  -8  -5   4  129.26   11.34
  -8  -5   4  126.06   10.28
   8  -5  -3  107.20   10.45
   8  -5  -3  100.98    9.43
   8  -5  -3  117.26   10.59
   8  -5  -3  121.56    9.97
  -8  -5   3  106.94    9.15
  -8  -5   3   98.09   10.69
  -8  -5   3  116.51   10.36
   8  -5  -2   49.72    7.50
   8  -5  -2   64.12    8.01
   8  -5  -2   59.91    7.14
  -8  -5   2   56.52    6.74
  -8  -5   2   50.82    8.19
  -8  -5   2   43.10    6.75
   8  -5  -1    1.83    3.75
   8  -5  -1    4.11    3.28
   8  -5  -1    4.21    3.28
   8  -5  -1    0.50    2.97
  -8  -5   1    2.24    3.37
  -8  -5   1    5.42    2.87
  -8  -5   1    2.52    2.43
   8  -5   0  168.71   13.30
   8  -5   0  167.06   12.68
   8  -5   0  181.35   13.46
  -8  -5   0  211.29   13.44
  -8  -5   0  178.22   14.57
  -8  -5   0  173.81   13.32
   8  -5   1  223.67   14.60
   8  -5   1  221.10   14.59
   8  -5   1  209.03   14.15
  -8  -5  -1  209.64   13.58
  -8  -5  -1  211.24   15.20
  -8  -5  -1  207.87   14.03
   8  -5   2  266.66   16.25
  -8  -5  -2  307.39   16.34
  -8  -5  -2  266.07   15.29
   8  -5   3   20.60    4.56
  -8  -5  -3   18.75    4.29
  -8  -5  -3   18.53    3.86
   8  -5   4  187.14   11.61
   8  -5   4  203.55   12.28
  -8  -5  -4  189.37   11.14
  -8  -5  -4  201.94   12.77
   8  -5   5  499.33   20.39
  -8  -5  -5  444.76   20.40
   8  -5   6   -1.10    1.57
  -8  -5  -6    0.58    1.26
  -8  -6   6    0.80    0.70
   8  -6  -6    0.76    1.60
  -8  -6   5  177.61    9.31
   8  -6  -5  189.77   10.47
   8  -6  -4    3.60    2.36
  -8  -6   4    5.05    1.59
   8  -6  -4    4.64    2.62
   8  -6  -3    1.15    2.41
   8  -6  -3   -0.35    2.14
  -8  -6   3    0.36    1.57
  -8  -6   3    0.30    0.99
   8  -6  -2   39.41    5.48
  -8  -6   2   34.35    4.84
  -8  -6   2   46.19    4.96
   8  -6  -1  336.20   17.49
  -8  -6   1  344.15   16.24
  -8  -6   1  395.10   18.07
  -8  -6   1  376.54   16.87
   8  -6   0   12.64    3.62
   8  -6   0   12.44    3.62
  -8  -6   0   15.41    3.20
  -8  -6   0   20.56    3.75
  -8  -6   0   18.98    3.17
   8  -6   1   26.10    4.22
   8  -6   1   30.62    4.69
  -8  -6  -1   33.45    4.28
  -8  -6  -1   31.11    4.21
  -8  -6  -1   29.95    3.75
   8  -6   2   47.57    5.45
  -8  -6  -2   40.10    4.49
   8  -6   3  194.37   10.36
  -8  -6  -3  166.50    9.12
  -9   0  12   49.71    5.93
   9   0 -12   77.63    6.27
  -9   0  11    0.62    3.24
   9   0 -11   -0.38    1.61
  -9   0  10   46.00    9.06
   9   0 -10   59.53    6.76
   9   0  -9   -1.03    2.17
   9   0  -8   14.39    4.20
   9   0  -7   -1.71    2.30
   9   0  -6    2.30    2.41
   9   0  -5    3.39    2.79
   9   0  -4  322.85   18.90
   9   0  -4  379.43   19.94
   9   0  -3   -0.56    3.39
   9   0  -3   -1.05    2.44
   9   0  -2  386.08   19.55
   9   0  -2  420.08   21.63
   9   0  -2  361.64   21.08
   9   0  -1   -0.47    1.23
   9   0  -1    4.54    3.43
   9   0  -1    3.12    2.72
   9   0   0  953.12   37.19
   9   0   0  972.47   39.08
   9   0   1    1.43    1.66
   9   0   1    2.19    2.63
   9   0   2  403.02   20.31
   9   0   3    0.52    1.91
   9   0   3    1.46    1.61
  -9   0  -3    1.30    6.07
   9   0   4  267.09   15.79
   9   0   4  234.03   14.61
  -9   0  -4  214.51   21.07
   9   0   5    0.99    1.63
   9   0   6   39.99    5.52
   9   0   7   -0.41    1.49
  -9   0  -7   -2.74    2.55
   9   0   8  327.85   15.71
  -9   0  -8  354.87   18.00
  -9   0  -9   -0.68    1.69
  -9   1  12   13.83    4.25
   9   1 -12   13.15    2.68
  -9  -1  12   17.92    3.08
  -9   1  11   -1.53    4.64
   9  -1 -11    4.91    2.24
   9   1 -11    2.92    2.04
   9  -1 -10    7.84    2.97
   9   1 -10    9.61    3.06
   9  -1  -9  104.16    9.53
   9   1  -9  120.02    9.80
   9  -1  -8  245.97   14.53
   9  -1  -8  233.64   15.26
   9   1  -8  251.56   15.22
  -9  -1   7  104.54   17.45
   9  -1  -7  120.69   10.08
   9  -1  -7  115.35   10.55
   9   1  -7  124.51   10.48
  -9  -1   6    9.48    9.37
   9  -1  -6    9.82    3.14
   9  -1  -6   14.78    4.73
   9   1  -6   11.65    3.66
   9  -1  -5    0.53    1.93
   9  -1  -5   -1.18    2.84
  -9  -1   5    0.59    2.06
   9  -1  -4  517.75   25.85
   9  -1  -4  555.70   26.09
   9   1  -4  556.96   25.93
   9  -1  -3  483.63   24.83
   9  -1  -3  507.83   25.41
   9  -1  -2  103.21    9.19
   9  -1  -2   86.01    8.24
   9  -1  -2   80.93    8.99
   9  -1  -2   77.22    9.04
   9   1  -2   69.15    8.61
   9  -1  -1  184.16   12.90
   9  -1  -1  194.93   12.87
   9  -1  -1  194.10   14.08
   9   1  -1  184.88   13.59
   9  -1   0  443.00   21.85
   9  -1   0  415.89   20.84
   9  -1   0  402.01   21.93
   9   1   0  466.50   23.16
   9  -1   1   90.97    8.94
   9  -1   1  107.18    9.27
   9  -1   1   83.96    9.07
   9   1   1  113.89   10.24
   9  -1   2    5.87    2.49
   9  -1   2    5.87    2.49
  -9  -1  -2   13.29    7.89
   9   1   3  127.36   10.36
   9  -1   3  108.79    9.69
   9  -1   3  104.97    9.78
   9  -1   3  105.90    9.38
  -9  -1  -3  113.79   16.00
   9   1   4  507.04   23.13
   9  -1   4  418.29   21.77
   9  -1   4  441.88   22.43
   9  -1   4  463.57   22.07
  -9  -1  -4  490.60   31.70
   9   1   5  155.92   11.24
   9  -1   5  116.00    9.86
   9  -1   5  126.32   10.01
  -9  -1  -5  138.24   15.85
  -9  -1  -5  132.70   20.12
   9   1   6    8.79    2.81
   9  -1   6    9.55    2.74
  -9  -1  -6   11.16    7.51
  -9   1  -7   12.50    3.70
   9   1   7    8.20    2.54
  -9  -1  -7   10.89    3.58
   9  -1   7    9.57    2.61
   9   1   8  145.17    9.43
   9  -1   8  153.35    9.39
  -9   1  -8  158.63   10.78
  -9  -1  -8  140.12   10.24
   9   1   9  136.18    8.08
   9  -1   9  139.44    8.37
  -9  -1  -9  130.03    8.62
   9   2 -12   58.42    4.62
  -9  -2  12   50.67    4.29
  -9   2  11   -0.90    4.70
   9   2 -11    1.48    1.38
  -9  -2  11    0.90    1.52
   9  -2 -10  206.79   11.81
   9   2 -10  190.73   11.49
  -9  -2  10  198.66   12.03
  -9  -2   9   19.75    5.62
   9  -2  -9   29.86    4.84
   9  -2  -9   21.35    4.42
   9   2  -9   27.41    4.51
  -9  -2   9   28.02    4.84
  -9  -2   8   29.34    7.78
   9  -2  -8   27.48    5.01
   9  -2  -8   29.49    5.34
  -9  -2   8   47.33    6.40
   9   2  -8   29.15    4.80
  -9  -2   7   54.57   12.42
   9  -2  -7   71.50    7.75
   9  -2  -7   57.54    7.49
  -9  -2   7   57.74    7.42
   9  -2  -6  823.17   33.92
   9  -2  -6  738.44   33.76
  -9  -2   6  765.79   49.10
   9  -2  -5  502.87   23.50
   9  -2  -5  439.73   23.30
  -9  -2   5  442.49   23.06
  -9  -2   5  421.26   37.94
  -9  -2   4   42.32   14.61
   9  -2  -4   41.84    6.90
   9  -2  -4   34.30    5.68
  -9  -2   4   35.59    5.90
   9  -2  -3  180.00   13.98
   9  -2  -3  224.32   14.37
  -9  -2   3  205.03   13.96
  -9  -2   3  223.57   29.62
   9  -2  -2  888.53   37.70
   9  -2  -2  905.01   37.58
   9  -2  -1  127.70   10.58
   9  -2  -1  109.00    9.85
   9  -2  -1  105.16   10.62
  -9  -2   1   86.93    8.94
   9  -2   0   42.70    6.31
   9  -2   0   27.03    5.01
  -9  -2   0   32.04   10.47
   9  -2   1    4.50    2.86
   9  -2   1    7.53    2.81
  -9  -2  -1    2.63    6.85
  -9  -2  -1    8.56   11.14
   9  -2   2  437.50   22.55
   9  -2   2  451.98   22.49
  -9  -2  -2  469.57   32.13
  -9  -2  -2  445.44   39.69
   9   2   3   98.59    8.89
   9  -2   3  110.99    9.82
   9  -2   3  106.97    9.85
   9  -2   3  108.18    9.63
  -9  -2  -3   98.41   14.39
  -9  -2  -3  103.41   19.36
   9   2   4   25.39    4.63
   9  -2   4   26.95    4.92
   9  -2   4   32.38    5.35
   9  -2   4   37.56    5.58
  -9  -2  -4   30.04    9.05
  -9  -2  -4   26.11    9.99
   9   2   5   51.27    6.29
   9  -2   5   50.36    6.30
   9  -2   5   46.10    6.25
   9  -2   5   56.45    6.55
   9   2   6  347.58   17.14
   9  -2   6  314.39   16.95
   9  -2   6  353.03   17.78
   9  -2   6  353.52   17.45
  -9  -2  -6  297.32   22.30
  -9  -2  -6  294.77   17.25
  -9  -2  -7   20.23    4.01
   9   2   7   17.14    3.28
   9  -2   7   20.02    3.57
   9  -2   7   18.30    3.63
   9  -2   7   21.91    3.69
  -9  -2  -7   11.20    4.55
   9   2   8   64.89    5.70
   9  -2   8   65.56    5.74
   9  -2   8   73.68    6.30
   9  -2   8   77.55    6.23
  -9  -2  -8   69.62    6.29
  -9  -2  -8   58.10    5.81
   9   2   9   12.88    2.20
   9  -2   9   15.74    2.53
   9  -2   9   15.15    2.35
  -9  -2  -9   13.93    2.39
  -9   3  11   32.29    8.72
   9  -3 -11   49.31    4.45
  -9  -3  11   38.39    3.77
   9  -3 -10   30.16    4.18
  -9  -3  10   24.30    3.67
  -9  -3  10   33.16    4.04
  -9  -3   9    6.12    2.69
   9  -3  -9    6.63    2.77
   9  -3  -9    1.50    2.23
  -9  -3   9    2.23    1.78
   9  -3  -8   43.10    5.90
   9  -3  -8   45.44    6.04
  -9  -3   8   51.84    6.19
  -9  -3   8   51.37    7.96
   9  -3  -7  157.00   11.44
   9  -3  -7  158.98   11.49
  -9  -3   7  164.13   11.61
  -9  -3   7  130.20   14.20
  -9  -3   6    2.17    5.05
   9  -3  -6    1.02    2.37
   9  -3  -6    2.52    3.11
  -9  -3   6    3.62    2.76
   9  -3  -5  138.20   11.30
   9  -3  -5  138.30   10.94
  -9  -3   5  147.12   11.61
  -9  -3   5  122.55   16.26
  -9  -3   4   56.73   13.07
   9  -3  -4   71.75    9.01
   9  -3  -4   83.18    8.78
   9  -3  -4   76.85    8.10
  -9  -3   4   82.41    8.47
   9  -3  -3  112.80   10.17
   9  -3  -3  120.69   10.15
  -9  -3   3  113.41   10.06
   9  -3  -2  643.49   28.21
  -9  -3   2  604.06   27.96
   9  -3  -1  254.48   16.11
   9  -3  -1  270.21   16.23
   9  -3  -1  242.58   15.68
  -9  -3   1  256.21   15.88
   9  -3   0   13.27    4.31
   9  -3   0    9.23    3.18
   9  -3   0   12.14    3.41
  -9  -3   0   11.21    3.64
   9  -3   1  119.58   11.11
   9  -3   1  136.76   11.02
   9  -3   1  120.98   10.56
  -9  -3  -1  125.51   16.23
  -9  -3  -1  162.56   11.90
  -9  -3  -1  155.01   19.28
   9  -3   2  123.21   11.35
   9  -3   2  118.72   10.26
   9  -3   2  146.17   11.18
   9  -3   2  116.02   10.38
  -9  -3  -2  126.71   15.57
  -9  -3  -2  122.71   16.93
   9  -3   3   87.27    9.26
   9  -3   3   81.84    8.16
   9  -3   3   92.11    8.60
  -9  -3  -3   62.58   10.70
  -9  -3  -3   97.44    8.91
  -9  -3  -3   53.77   12.04
   9  -3   4   93.86    9.12
   9  -3   4   98.55    8.84
   9  -3   4   79.07    7.94
   9  -3   4   95.06    8.57
  -9  -3  -4   87.76   12.70
   9  -3   5   22.53    4.59
   9  -3   5   26.89    4.49
   9  -3   5   22.17    3.94
   9  -3   5   23.73    4.14
  -9  -3  -5   23.23    6.76
   9  -3   6   73.58    6.97
   9  -3   6   71.02    6.66
   9  -3   6   81.31    7.17
  -9  -3  -6   74.45    8.73
   9  -3   7  129.57    8.57
   9  -3   7  125.47    8.26
   9  -3   7  131.42    8.51
  -9  -3  -7  101.54    8.11
  -9  -3  -7  107.00    8.76
   9  -3   8    3.70    1.35
   9  -3   8    3.63    1.35
  -9  -3  -8    4.39    1.59
  -9  -4   9    3.20    1.52
   9  -4  -9    1.46    1.93
  -9  -4   8    0.37    1.51
   9  -4  -8    1.41    1.92
   9  -4  -8    4.28    2.42
  -9  -4   8    1.56    1.55
   9  -4  -7  136.48   10.03
   9  -4  -7  139.80    9.84
  -9  -4   7  143.49    9.72
  -9  -4   7  132.24   10.50
   9  -4  -6  145.69   10.80
   9  -4  -6  133.50   10.10
  -9  -4   6  146.90   10.30
  -9  -4   6  146.21   11.96
  -9  -4   5   11.85    4.43
   9  -4  -5   19.04    4.19
   9  -4  -5   17.57    4.54
  -9  -4   5   18.63    4.06
   9  -4  -4   10.44    4.21
   9  -4  -4   13.75    4.53
   9  -4  -4   11.92    3.69
  -9  -4   4   10.04    3.31
   9  -4  -3   -0.60    3.27
   9  -4  -3    5.21    3.53
   9  -4  -3    0.59    2.37
  -9  -4   3    5.40    2.80
   9  -4  -2  124.25   11.63
   9  -4  -2  129.52   11.50
  -9  -4   2  131.15   10.50
   9  -4  -1   94.68   10.31
   9  -4  -1   98.80    9.33
   9  -4  -1   85.69    9.39
  -9  -4   1  106.67    9.47
   9  -4   0   27.24    5.80
   9  -4   0   41.58    6.49
   9  -4   0   27.42    4.82
   9  -4   0   33.11    5.86
  -9  -4   0   42.64    6.13
   9  -4   1  413.83   22.02
   9  -4   1  475.88   23.00
   9  -4   1  431.73   21.09
   9  -4   1  411.75   21.83
   9  -4   2   11.95    4.21
   9  -4   2   16.34    3.51
  -9  -4  -2   13.02    4.63
  -9  -4  -2   13.28    3.73
   9  -4   3   46.04    6.45
   9  -4   3   44.74    5.54
  -9  -4  -3   60.13    6.57
  -9  -4  -3   46.05    7.38
   9  -4   4   31.59    4.39
  -9  -4  -4   35.01    6.14
   9  -4   5  135.81    9.14
   9  -4   5  124.47    8.41
  -9  -4  -5  110.51    8.60
  -9  -4  -5  115.22    9.65
   9  -4   6   29.20    3.92
   9  -4   6   26.68    3.43
  -9  -4  -6   37.07    4.30
  -9  -4  -6   30.71    4.33
   9  -4   7    4.78    1.72
  -9  -4  -7    3.30    1.32
   9  -5  -7   69.08    5.92
  -9  -5   7   65.46    5.04
   9  -5  -6   43.69    5.22
  -9  -5   6   46.42    4.48
   9  -5  -5    0.74    2.24
  -9  -5   5    3.46    1.98
   9  -5  -4   -0.82    2.53
  -9  -5   4    2.17    2.14
  -9  -5   4    1.77    1.84
  -9  -5   4    2.15    1.44
   9  -5  -3  269.57   15.79
   9  -5  -3  290.62   16.13
   9  -5  -3  273.12   14.84
  -9  -5   3  332.39   15.78
  -9  -5   3  292.34   16.75
  -9  -5   3  293.21   15.56
   9  -5  -2   10.27    3.88
   9  -5  -2   17.42    4.05
  -9  -5   2   12.96    3.90
  -9  -5   2   16.91    3.56
  -9  -5   2   16.75    3.68
   9  -5  -1   81.91    8.44
   9  -5  -1   84.37    7.91
   9  -5  -1   83.47    8.26
  -9  -5   1   84.41    8.82
  -9  -5   1   96.10    8.46
   9  -5   0  114.27    9.62
   9  -5   0  110.08    9.09
   9  -5   0  106.11    9.07
  -9  -5   0  130.78    9.38
  -9  -5   0  110.17    9.69
  -9  -5   0  112.15    8.98
   9  -5   1   80.90    7.67
   9  -5   1   84.03    7.93
  -9  -5  -1  101.94    8.09
  -9  -5  -1   87.90    8.09
  -9  -5  -1   79.75    7.09
   9  -5   2    2.74    2.70
  -9  -5  -2    4.22    2.05
   9  -5   3  177.72   10.61
  -9  -5  -3  158.92    9.82
   9  -5   4   71.98    6.07
  -9  -5  -4   80.48    6.25
   9  -6  -2    7.92    2.43
  -9  -6   2    6.56    1.54
   9  -6  -1   18.62    3.17
  -9  -6   1   24.75    2.88
  -9  -6   0   26.29    2.89
  10   0 -11    0.83    1.59
  10   0 -10   74.27    6.80
  10   0  -9   -0.86    2.29
  10   0  -8  275.14   15.55
 -10   0   8  189.25   19.10
 -10   0   7    1.31    5.92
  10   0  -7    2.60    2.64
  10   0  -6  301.28   16.39
  10   0  -6  285.46   17.22
  10   0  -5   -0.49    1.52
  10   0  -5   -0.55    2.62
  10   0  -4  404.00   21.60
  10   0  -4  461.42   22.65
  10   0  -3    3.97    3.49
  10   0  -2    9.81    4.04
  10   0  -1   -0.48    2.11
  10   0  -1    0.58    3.08
  10   0   0 1183.94   45.81
  10   0   1    3.80    3.40
 -10   0  -2   21.93    8.12
 -10   0  -3   -1.19    5.90
 -10   0  -4  358.39   25.38
 -10   0  -5   11.07    9.40
 -10   0  -6   28.79    5.09
 -10   0  -7    0.83    1.88
 -10   0  -8  181.46   10.32
 -10   1  11    3.80    2.82
  10  -1 -11    3.47    1.79
  10   1 -11    4.83    1.85
 -10  -1  11    5.42    1.86
 -10   1  10   44.39    7.96
  10  -1 -10   55.44    5.69
  10   1 -10   49.75    5.46
 -10  -1  10   52.89    5.66
  10  -1  -9  474.20   20.96
  10   1  -9  462.11   20.53
 -10  -1   9  456.02   21.00
  10  -1  -8  105.92    8.48
  10  -1  -8   98.63    9.09
  10   1  -8   88.52    8.16
 -10  -1   8   77.48    8.08
 -10  -1   7    8.57    6.69
  10  -1  -7   13.94    3.48
  10  -1  -7    9.99    3.79
  10   1  -7   10.88    3.50
 -10  -1   7    7.51    3.26
  10  -1  -6  103.82    9.18
  10  -1  -6  100.68    9.84
 -10  -1   6  112.84   10.09
  10  -1  -5   73.20    7.78
  10  -1  -5   63.61    8.17
  10  -1  -4   -0.54    1.98
  10  -1  -4    3.26    3.41
  10   1  -4    6.48    3.77
  10  -1  -4    3.46    3.07
  10  -1  -3   52.24    7.28
  10   1  -3   51.43    7.20
  10   1  -2   53.45    7.31
  10  -1  -2   38.92    6.79
  10  -1  -1   61.59    7.32
  10  -1  -1   67.97    7.32
  10  -1  -1   63.81    8.13
  10   1  -1   71.19    8.52
  10  -1   0   65.70    7.62
  10  -1   0   71.76    7.46
  10  -1   0   62.18    7.95
  10   1   0   59.92    7.74
  10  -1   1   27.02    4.88
  10  -1   1   33.39    5.08
 -10  -1  -1   35.66   10.52
  10  -1   1   31.10    5.86
  10   1   1   33.29    5.83
  10  -1   2   48.36    6.37
  10  -1   2   58.53    6.62
 -10  -1  -2   47.42   11.07
  10  -1   3  162.23   11.76
  10  -1   3  156.70   11.10
 -10  -1  -3  189.04   18.91
  10  -1   4  311.26   16.92
  10  -1   4  342.18   16.91
 -10  -1  -4  300.63   22.69
 -10  -1  -4  269.07   26.01
  10  -1   5   50.45    5.94
 -10  -1  -5   47.55    8.56
 -10  -1  -5   40.88   10.08
 -10   1  -6   17.02    4.20
  10  -1   6   16.62    3.23
 -10  -1  -6   21.60    4.38
 -10  -1  -6   19.25    6.22
 -10  -1  -7    8.24    2.63
  10  -1   7   10.53    2.37
  10  -1   8   24.55    3.03
 -10  -1  -8   31.18    3.78
 -10   2  10   -2.97    5.29
  10   2 -10    1.03    1.37
 -10  -2  10    0.27    1.32
 -10  -2   9   -0.47    2.04
  10  -2  -9    2.77    1.94
  10  -2  -9    0.70    1.88
 -10  -2   9    1.05    1.78
  10  -2  -8   98.36    8.64
  10  -2  -8  130.51    9.48
 -10  -2   8  119.02    9.06
 -10  -2   8   95.03   10.73
 -10  -2   7   21.65    6.78
  10  -2  -7   20.25    4.19
  10  -2  -7   23.15    4.67
 -10  -2   7   18.50    4.04
  10  -2  -6  118.40   10.56
  10  -2  -6  152.21   11.04
 -10  -2   6  131.75   10.41
 -10  -2   5   18.15    9.22
  10  -2  -5   22.62    4.65
 -10  -2   5   27.55    4.91
 -10  -2   4   46.40   12.20
  10  -2  -4   67.32    7.67
  10   2  -4   52.42    6.97
 -10  -2   4   60.49    7.16
 -10  -2   3    4.85    7.04
  10  -2  -3    4.71    2.66
  10   2  -3   10.22    4.06
 -10  -2   3    8.74    3.06
  10  -2  -2    1.55    2.17
  10   2  -2    0.55    3.51
  10  -2  -1    7.74    2.95
  10  -2  -1    4.24    2.31
 -10  -2   1   -1.20    6.38
  10   2  -1    9.36    3.69
  10  -2   0  330.26   18.71
  10  -2   0  353.33   18.89
 -10  -2   0  372.96   27.38
  10   2   0  355.69   19.34
 -10  -2   0  288.62   27.99
  10  -2   1  213.23   14.18
  10  -2   1  210.66   13.88
 -10  -2  -1  235.33   21.17
  10   2   1  239.36   14.84
 -10  -2  -1  186.19   22.60
  10  -2   2  106.40    9.51
  10  -2   2   94.36    8.82
 -10  -2  -2  127.64   15.33
 -10  -2  -2  103.91   16.56
  10  -2   3    7.27    2.83
  10  -2   3   11.10    3.06
 -10  -2  -3   17.41    6.86
 -10  -2  -3   10.17    7.55
  10  -2   4   70.79    7.30
  10  -2   4   72.86    7.09
 -10  -2  -4   63.36   10.04
 -10  -2  -4   57.67   11.23
  10  -2   5   51.98    6.02
  10  -2   5   40.42    5.17
  10  -2   5   39.14    5.02
 -10  -2  -5   42.55    8.19
  10  -2   6   76.42    6.46
  10  -2   6   69.64    6.24
  10  -2   6   61.84    5.84
 -10  -2  -6   58.36    6.12
 -10  -2  -6   56.79    7.75
 -10  -2  -7    7.70    2.17
  10  -2   7   11.66    2.31
  10  -2   7   11.35    2.23
 -10  -2  -7    7.21    2.27
 -10  -3   9    6.34    1.97
  10  -3  -9   10.24    2.53
 -10  -3   9    4.88    1.80
 -10  -3   8    4.28    2.44
  10  -3  -8    2.85    1.94
 -10  -3   8    2.90    1.72
 -10  -3   7    1.16    2.80
  10  -3  -7   10.51    3.09
 -10  -3   7    7.14    2.44
  10  -3  -6  696.07   27.65
 -10  -3   6  687.15   27.17
 -10  -3   5   50.77    8.78
  10  -3  -5   69.09    7.31
 -10  -3   5   67.64    7.02
  10  -3  -4   94.07    9.56
  10  -3  -4  107.71    9.19
  10  -3  -4  101.99    9.48
  10   3  -4  116.86    9.60
 -10  -3   4  124.08    9.63
 -10  -3   4   88.64   12.02
  10  -3  -3  163.21   12.67
  10  -3  -3  152.27   11.18
  10  -3  -3  150.11   12.06
 -10  -3   3  149.19   11.06
  10  -3  -2  635.51   30.28
 -10  -3   2  734.30   29.56
  10  -3  -1   26.48    5.68
 -10  -3   1   19.01    4.19
  10  -3   0   36.00    6.39
  10  -3   0   38.58    5.98
  10  -3   0   18.24    4.00
  10  -3   0   22.54    4.31
  10  -3   0   21.44    4.63
 -10  -3   0   33.16    5.11
  10  -3   1   43.37    6.52
  10  -3   1   47.88    6.67
  10  -3   1   39.70    5.70
  10  -3   1   42.69    5.84
  10  -3   1   44.87    6.23
 -10  -3  -1   43.20    8.86
  10   3   1   58.55    6.92
 -10  -3  -1   50.96    6.27
 -10  -3  -1   31.18    7.88
  10  -3   2  498.86   23.59
  10  -3   2  537.83   23.45
  10  -3   2  520.09   23.32
 -10  -3  -2  502.23   28.40
 -10  -3  -2  489.78   29.03
  10  -3   3    0.45    2.72
  10  -3   3    0.41    1.27
  10  -3   3   -0.42    1.28
 -10  -3  -3   -2.32    4.03
  10  -3   4   40.80    5.41
  10  -3   4   36.37    4.72
  10  -3   4   39.31    4.98
 -10  -3  -4   37.08    6.95
  10  -3   5   55.95    5.64
  10  -3   5   45.14    4.89
  10  -3   5   45.26    4.91
 -10  -3  -5   37.58    5.78
  10  -3   6  263.58   12.54
  10  -3   6  294.76   13.08
 -10  -3  -6  262.46   13.03
 -10  -3  -6  286.96   14.18
  10  -4  -8   39.23    4.20
 -10  -4   8   43.79    3.94
  10  -4  -7  112.29    7.65
  10  -4  -7   91.21    7.01
 -10  -4   7  107.75    7.05
 -10  -4   7   96.51    7.05
 -10  -4   6    5.99    2.25
  10  -4  -6    3.58    2.14
  10  -4  -6    3.41    2.39
 -10  -4   6    1.85    1.69
  10  -4  -5  161.81   10.77
 -10  -4   5  179.26   10.62
  10  -4  -4   52.73    6.49
  10  -4  -4   45.61    5.82
 -10  -4   4   60.04    6.02
 -10  -4   4   44.00    6.63
  10  -4  -3  272.46   15.78
  10  -4  -3  266.81   15.46
 -10  -4   3  282.78   14.92
  10  -4  -2   64.88    7.62
  10  -4  -2   59.91    7.10
 -10  -4   2   70.27    6.79
  10  -4  -1  272.60   16.20
  10  -4  -1  270.21   15.86
 -10  -4   1  304.52   15.59
  10  -4   0   47.81    6.45
  10  -4   0   46.88    5.97
  10  -4   0   46.47    6.08
 -10  -4   0   66.32    6.74
  10  -4   1  158.49   11.02
  10  -4   1  174.87   11.27
  10  -4   1  128.67    9.93
 -10  -4  -1  199.46   11.50
 -10  -4  -1  145.80   11.66
  10  -4   2    9.67    3.17
  10  -4   2   11.03    2.62
 -10  -4  -2    7.80    2.91
 -10  -4  -2   12.14    2.84
  10  -4   3  264.03   13.35
  10  -4   3  226.41   12.09
 -10  -4  -3  235.41   13.42
  10  -4   4  155.44    9.11
  10  -4   4  190.35   10.24
  10  -4   4  158.84    9.15
 -10  -4  -4  194.93   10.73
 -10  -4  -5  114.78    7.21
  10  -5  -4   18.91    3.26
 -10  -5   4   25.04    3.22
 -10  -5   4   23.09    3.14
  10  -5  -3   99.04    7.44
 -10  -5   3  112.83    7.26
 -10  -5   3   91.89    7.08
 -10  -5   3   92.51    6.49
  10  -5  -2   21.92    3.82
 -10  -5   2   29.93    3.75
 -10  -5   2   25.41    3.86
 -10  -5   2   23.36    3.23
  10  -5  -1    4.28    2.33
 -10  -5   1   -0.32    1.64
 -10  -5   1    3.56    1.66
 -10  -5   1    1.65    1.06
  10  -5   0    6.68    2.56
  10  -5   0    7.35    2.38
 -10  -5   0    3.80    1.87
 -10  -5   0   10.07    2.30
 -10  -5   0    6.31    1.65
  10  -5   1  130.87    8.00
  10   5   1  115.63    7.06
 -10  -5  -1  114.07    6.79
  10  -5   2   20.00    3.11
  11   0  -9    0.31    1.67
  11   0  -8   89.47    7.51
 -11   0   8   68.68    9.20
 -11   0   7   -0.93    4.34
  11   0  -7    4.51    2.66
 -11   0   6   66.02   12.23
  11   0  -6  106.28    8.94
  11   0  -5    0.43    1.49
  11   0  -5    3.18    2.54
  11   0  -4   29.36    4.82
  11   0  -4   27.14    5.15
  11   0  -3   -1.00    3.03
  11   0  -2    1.54    2.61
  11   0  -1    2.56    3.04
  11   0   0  341.51   18.42
 -11   0  -1   -1.17    5.76
  11   0   1   -0.46    2.52
 -11   0  -2   -3.21    5.97
 -11   0  -3    0.93    5.07
 -11   0  -4   15.96    8.09
 -11   0  -5    3.08    2.46
 -11   0  -5   -0.83    4.56
 -11   0  -6    0.35    1.83
 -11  -1   9   12.89    3.05
  11   1  -9   23.07    3.35
  11  -1  -8   96.72    7.82
  11   1  -8   89.58    7.08
 -11  -1   8   70.39    8.45
 -11   1   7   -7.55    5.76
 -11  -1   7    1.55    4.04
  11  -1  -7    0.37    1.84
  11  -1  -7    0.83    2.26
 -11  -1   6   14.65    6.40
  11  -1  -6   43.30    5.46
  11  -1  -5  243.50   13.90
 -11  -1   5  148.53   18.03
  11  -1  -4  784.54   29.67
  11   1  -4  711.49   28.66
 -11  -1   3   57.80   12.81
  11  -1  -3   79.50    7.99
  11   1  -3   85.08    8.55
  11  -1  -2   11.05    3.91
  11   1  -2   24.06    4.97
 -11  -1   1   17.56    7.68
  11  -1  -1   12.50    4.30
  11   1  -1   12.99    4.09
  11  -1   0  401.08   20.27
 -11  -1   0  444.12   29.25
  11   1   0  451.39   21.70
  11  -1   1    2.21    1.79
 -11  -1  -1    4.11    5.35
 -11   1  -1    5.39    6.47
  11   1   1   -1.34    2.66
 -11  -1  -1    1.35    7.19
  11  -1   2   66.20    6.71
 -11  -1  -2   64.89   10.65
 -11  -1  -2   46.58   11.49
  11  -1   3    0.39    1.19
 -11  -1  -3    4.10    4.87
 -11  -1  -3    1.09    6.24
  11  -1   4  133.54    9.06
 -11  -1  -4  130.18   12.45
 -11  -1  -4  126.86   14.06
  11  -1   5    2.04    1.27
 -11  -1  -5    2.25    2.09
 -11  -1  -5    2.52    4.08
  11  -1   6   54.56    4.76
  11  -1   6   55.73    4.60
 -11  -1  -6   48.21    4.98
 -11  -1  -6   40.60    5.43
 -11  -2   9   36.92    3.71
 -11  -2   9   30.35    3.49
 -11  -2   8   18.56    3.70
  11  -2  -8   28.43    3.91
 -11  -2   8   26.37    3.61
  11  -2  -7  147.23    9.40
 -11  -2   7  134.00    8.89
  11  -2  -6  444.43   19.57
 -11  -2   6  435.80   19.06
  11  -2  -5   88.90    7.83
 -11  -2   5   73.50    7.10
 -11  -2   4   31.85    8.10
  11  -2  -4   42.83    5.57
  11   2  -4   43.58    5.66
  11  -2  -3  286.57   15.71
  11   2  -3  276.81   15.66
  11  -2  -2  269.95   15.43
  11   2  -2  320.75   16.80
  11  -2  -1  147.68   10.30
 -11  -2   1  135.24   14.73
  11   2  -1  138.74   10.69
  11  -2   0   92.99    8.25
 -11  -2   0   80.63   11.33
  11   2   0   80.14    7.82
  11  -2   1  125.92    9.70
  11  -2   1  118.24    9.27
  11  -2   1  109.95    8.86
 -11  -2  -1   97.86   12.12
  11   2   1  128.68    9.53
 -11  -2  -1   81.67   11.81
  11  -2   2  315.07   16.12
  11  -2   2  298.96   15.61
  11  -2   2  288.58   15.10
 -11  -2  -2  294.56   20.05
 -11  -2  -2  290.22   21.13
  11  -2   3   52.77    6.03
  11  -2   3   44.68    5.17
  11  -2   3   52.24    5.45
 -11  -2  -3   49.50    7.81
 -11  -2  -3   32.17    7.15
  11  -2   4  151.73    9.51
  11  -2   4  132.57    8.72
  11  -2   4  138.71    8.68
  11  -2   5  227.63   11.23
  11  -2   5  216.33   10.73
 -11  -2  -5  200.33   10.82
 -11  -2  -5  194.10   12.55
  11  -3  -7   86.12    6.47
 -11  -3   7   88.31    6.14
 -11  -3   6    9.31    2.98
  11  -3  -6    9.98    2.62
 -11  -3   6   12.57    2.68
  11  -3  -5   93.74    7.49
 -11  -3   5  110.33    7.72
  11  -3  -4   27.52    4.62
  11  -3  -4   23.97    4.05
  11  -3  -4   30.59    4.59
  11   3  -4   25.89    4.15
 -11  -3   4   32.36    4.28
  11  -3  -3    1.74    2.81
  11  -3  -3   -1.07    1.86
  11  -3  -3   -0.85    1.98
  11   3  -3    1.85    2.28
 -11  -3   3    2.17    2.06
  11  -3  -2    9.43    3.45
  11  -3  -2   13.66    3.42
  11   3  -2   14.99    3.40
 -11  -3   2   13.87    3.14
  11  -3  -1   63.50    7.06
  11  -3  -1   56.09    6.45
  11   3  -1   58.84    6.37
 -11  -3   1   70.15    6.52
  11  -3   0   27.20    4.76
  11  -3   0   34.66    4.82
  11  -3   0   19.24    3.83
  11   3   0   30.40    4.54
  11  -3   1   10.82    3.25
  11  -3   1   17.49    3.67
  11  -3   1   11.66    2.88
  11   3   1   22.27    3.82
  11  -3   2   46.40    5.32
 -11  -3  -2   37.31    5.57
  11  -3   3  266.47   12.95
  11  -3   3  257.26   12.91
 -11  -3  -3  265.63   14.58
  11  -3   4   14.02    2.75
  11  -3   4   14.07    2.39
  11  -3   4   15.53    2.52
 -11  -3  -4   17.25    3.19
 -11  -4   5    7.50    1.79
  11  -4  -4   -0.28    1.81
  11  -4  -4    0.54    1.14
  11   4  -4    0.44    1.36
 -11  -4   4    1.44    1.46
 -11  -4   4    0.75    1.37
 -11  -4   4    0.24    0.78
  11  -4  -3    1.25    2.03
  11  -4  -3    0.62    1.40
  11   4  -3    2.30    1.76
 -11  -4   3    2.06    2.16
 -11  -4   3    1.08    1.41
  11  -4  -2   97.62    7.65
  11  -4  -2   91.63    7.29
  11   4  -2  100.64    7.07
 -11  -4   2   89.33    7.66
  11  -4  -1    1.62    2.14
  11  -4  -1    0.96    1.67
  11   4  -1    0.54    1.51
 -11  -4   1   -0.73    1.69
 -11  -4   1    2.70    1.47
  11  -4   0    2.39    2.09
  11  -4   0    1.47    1.45
  11   4   0    0.50    1.54
 -11  -4   0    1.29    1.64
 -11  -4   0    0.25    1.02
 -11  -4   0    1.95    1.12
  11  -4   1   16.02    3.05
  11   4   1   12.47    2.31
 -11  -4  -1    9.83    2.01
 -12   0   7   -1.10    2.48
 -12   0   6   64.81    9.14
 -12   0   5    7.81    5.25
  12   0  -5    1.22    1.37
  12   0  -4  731.81   25.59
 -12   0   4  410.67   30.01
  12   0  -3    1.43    1.38
  12   0  -3    5.93    2.83
  12   0  -2  277.28   14.18
  12   0  -2  253.63   14.13
 -12   0   1   -1.00    4.65
  12   0  -1    3.03    2.41
 -12   0   0  427.06   26.70
  12   0   0  377.48   17.83
 -12   0  -1    0.86    4.71
 -12   0  -1    2.17    6.07
 -12   0  -2   50.28    8.33
 -12   0  -2   48.13   10.00
 -12   0  -3    0.58    2.80
 -12   0  -3   -0.80    4.48
 -12   1   7   93.85   11.50
 -12  -1   7   98.06    8.39
 -12   1   6   42.65    9.25
 -12  -1   6   45.29    6.71
 -12   1   5   10.07    6.11
 -12  -1   5    3.26    3.40
  12  -1  -5    2.93    1.74
 -12  -1   4    5.21    4.43
  12  -1  -4    8.03    2.52
  12   1  -4    9.15    2.78
  12   1  -3  164.40    9.44
  12  -1  -3  175.73   10.42
 -12  -1   3  138.67   13.38
  12   1  -3  158.81   10.11
  12  -1  -2   89.70    7.54
 -12  -1   2  113.27   12.20
  12   1  -2  116.85    8.62
  12  -1  -1  121.55    8.58
 -12  -1   1  108.46   12.04
  12   1  -1  120.06    8.84
  12  -1   0    6.46    2.03
 -12  -1   0    6.69    4.59
 -12   1   0    5.17    6.73
  12   1   0    4.43    2.36
  12  -1   1   83.63    6.86
  12  -1   1   76.03    6.25
 -12  -1  -1   72.92    9.40
  12   1   1   82.83    6.64
 -12  -1  -1   75.39   10.30
  12  -1   2   82.81    6.62
 -12  -1  -2   81.42    9.25
 -12  -1  -2   75.71    9.66
  12  -1   3   27.00    3.58
 -12  -1  -3   19.43    5.04
 -12   1  -3   32.10   10.20
 -12   2   6   -4.67   13.31
 -12  -2   6    0.32    1.56
  12  -2  -6    0.26    1.19
 -12  -2   5    8.32    2.89
  12  -2  -5   11.49    2.61
  12  -2  -4   34.07    4.47
  12  -2  -4   37.19    4.39
  12  -2  -4   28.75    3.99
  12   2  -4   30.21    3.88
  12  -2  -3   64.11    6.36
  12  -2  -3   67.93    5.91
  12  -2  -3   60.46    5.99
  12   2  -3   72.17    6.19
  12  -2  -2    0.36    2.18
  12  -2  -2    0.60    1.31
  12  -2  -2    1.06    1.59
  12   2  -2    0.32    1.85
  12  -2  -1   -0.35    2.22
  12  -2  -1    0.28    1.04
  12  -2  -1   -0.35    1.51
 -12  -2   1    0.53    2.97
  12   2  -1    1.56    1.96
  12  -2   0    8.23    2.78
  12  -2   0    6.41    2.19
 -12  -2   0    9.88    3.98
  12   2   0   16.52    3.12
  12  -2   1   79.51    6.15
 -12  -2  -1   72.98    7.89
  12  -2   2   65.09    5.28
 -12  -2  -2   40.10    5.31
  12  -3  -3    8.62    2.48
  12  -3  -3    7.70    2.04
  12   3  -3    9.01    2.14
  12  -3  -2   76.42    6.27
  12  -3  -2   79.80    6.21
  12  -3  -1   15.78    2.99
  12  -3  -1   15.97    2.78
  12   3  -1   15.37    2.70
   0   0   0    0.00    0.00
TITL exp_452_CUSO4+SMK+MEA in P2(1)/c
REM P2(1)/c (#14 in standard setting)
CELL 1.54184  10.555511   6.862435  12.906113  90.0000  97.2652  90.0000
ZERR    4.00   0.000163   0.000091   0.000217   0.0000   0.0016   0.0000
LATT  1
SYMM -x, y+1/2,-z+1/2
SFAC C H N O
UNIT 44.00 40.00 4.00 4.00
TREF
HKLF 4
END
_computing_structure_solution     'SHELXT 2018/2 (Sheldrick, 2018)'
;
_shelx_hkl_checksum     8094
_shelx_res_file
;
TITL exp_452_cuso4+smk+mea_a.res in P2(1)/c
    exp_452_cuso4+smk+mea.res
    created by SHELXL-2018/3 at 09:48:50 on 12-Jul-2022
REM Old TITL exp_452_cuso4+smk+mea_a.res in P2(1)/c
REM SHELXT solution in P2(1)/c: R1 0.121, Rweak 0.105, Alpha 0.020
REM <I/s> 0.954 for 163 systematic absences, Orientation as input
REM Formula found by SHELXT: C8 Cu N2 O3 S
CELL 1.54184 10.5555 6.8624 12.9061 90 97.265 90
ZERR 4 0.0002 0.0001 0.0002 0 0.002 0
LATT 1
SYMM -X,0.5+Y,0.5-Z
SFAC C H Cu N O S
UNIT 8 40 4 24 24 4
L.S. 10
PLAN  1
SIZE 0.14 0.18 0.14
CONF
list 4
MORE -1
BOND $H
fmap 2 53
acta
REM <olex2.extras>
REM <HklSrc "%.\\exp_452_CUSO4+SMK+MEA.hkl">
REM </olex2.extras>
WGHT    0.043700    0.565200
EXTI    0.001858
FVAR       0.57740
CU1   3    0.256195    0.286475    0.382743    11.00000    0.01893    0.02128 =
         0.03755    0.00774   -0.00018   -0.00162
S1    6    0.155238    0.431226    0.623526    11.00000    0.01897    0.02379 =
         0.02338   -0.00192    0.00342   -0.00452
O1    5    0.403782    0.448462    0.363549    11.00000    0.01839    0.02314 =
         0.03782    0.00652    0.00246    0.00075
O2    5    0.361262    0.099715    0.464640    11.00000    0.02249    0.02250 =
         0.04909    0.01091   -0.00350   -0.00530
O4    5    0.065477    0.265224    0.615085    11.00000    0.03222    0.02921 =
         0.03561    0.00533    0.00007   -0.01345
O3    5    0.269785    0.386166    0.696982    11.00000    0.02331    0.05244 =
         0.03911    0.00604   -0.00425   -0.00347
N1    4    0.161944    0.483905    0.291777    11.00000    0.01870    0.02627 =
         0.02707   -0.00029    0.00362    0.00146
AFIX  23
H1A   2    0.129486    0.430444    0.231376    11.00000   -1.20000
H1B   2    0.098181    0.533034    0.322557    11.00000   -1.20000
AFIX   0
N4    4    0.117886    0.091532    0.400774    11.00000    0.01965    0.02758 =
         0.03737   -0.00114    0.00072   -0.00212
AFIX  23
H4A   2    0.057785    0.146007    0.433787    11.00000   -1.20000
H4B   2    0.081860    0.049058    0.338815    11.00000   -1.20000
AFIX   0
N5    4    0.176349   -0.064659    0.460253    11.00000    0.02506    0.02252 =
         0.04526    0.00449    0.00301   -0.00668
AFIX  43
H5    2    0.132873   -0.161448    0.479156    11.00000   -1.20000
AFIX   0
N2    4    0.249610    0.631508    0.274634    11.00000    0.02460    0.02772 =
         0.04680    0.01645    0.00138    0.00132
AFIX  43
H2    2    0.225589    0.736581    0.241505    11.00000   -1.20000
AFIX   0
N6    4    0.364962   -0.201505    0.534276    11.00000    0.02815    0.02336 =
         0.04321    0.01019    0.00156   -0.00142
AFIX  93
H6A   2    0.446089   -0.194830    0.552441    11.00000   -1.20000
H6B   2    0.323773   -0.304631    0.547814    11.00000   -1.20000
AFIX   0
N3    4    0.457312    0.734141    0.294197    11.00000    0.03189    0.03416 =
         0.04462    0.01454    0.00500   -0.00875
AFIX  93
H3A   2    0.536565    0.718013    0.317642    11.00000   -1.20000
H3B   2    0.433312    0.836957    0.258968    11.00000   -1.20000
AFIX   0
C1    1    0.372273    0.600718    0.312335    11.00000    0.02404    0.02308 =
         0.02555   -0.00004    0.00860    0.00112
C2    1    0.303684   -0.053517    0.485635    11.00000    0.02497    0.02122 =
         0.02617   -0.00105    0.00404   -0.00324
O5    5    0.092081    0.601115    0.664021    11.00000    0.02835    0.03919 =
         0.05478   -0.02203    0.00650   -0.00087
O6    5    0.192280    0.478599    0.520400    11.00000    0.04254    0.03157 =
         0.02764   -0.00172    0.01149   -0.01117
HKLF 4
REM  exp_452_cuso4+smk+mea_a.res in P2(1)/c
REM wR2 = 0.0800, GooF = S = 1.071, Restrained GooF = 1.071 for all data
REM R1 = 0.0293 for 1656 Fo > 4sig(Fo) and 0.0313 for all 1785 data
REM 146 parameters refined using 0 restraints
END
WGHT      0.0437      0.5652
REM Highest difference peak  0.323,  deepest hole -0.415,  1-sigma level  0.072
Q1    1   0.2227  0.4013  0.5421  11.00000  0.05    0.32
;
_shelx_res_checksum     9788
