# Supplementary material for: Synthesis, crystal structure and Hirshfeld surface analysis of catena-poly[[bis­(semicarbazide-κ2 N,O)copper(II)]-μ-sulfato-κ2 O:O′]
Source: Acta Crystallogr E Crystallogr Commun. 2022 Oct 20;78(Pt 11):1131–4. doi: 10.1107/S2056989022010040 (PMC9638975; doi:10.1107/S2056989022010040)
Supplement: Supplementary file 2 [file e-78-01131-Isup3.hkl]

data_I                                                                          
_shelx_title ' exp_452_cuso4+smk+mea_a.res in P2(1)/c'                          
_shelx_refln_list_code          4                                               
_shelx_F_calc_maximum      184.60                                               
_exptl_crystal_F_000       628.00                                               
_reflns_d_resolution_high  0.8151                                               
                                                                                
loop_                                                                           
 _space_group_symop_operation_xyz                                               
 'x, y, z'                                                                      
 '-x, y+1/2, -z+1/2'                                                            
 '-x, -y, -z'                                                                   
 'x, -y-1/2, z-1/2'                                                             
                                                                                
_cell_length_a    10.5555                                                       
_cell_length_b     6.8624                                                       
_cell_length_c    12.9061                                                       
_cell_angle_alpha  90.000                                                       
_cell_angle_beta   97.265                                                       
_cell_angle_gamma  90.000                                                       
                                                                                
_shelx_F_squared_multiplier     1.000                                           
                                                                                
loop_                                                                           
 _refln_index_h                                                                 
 _refln_index_k                                                                 
 _refln_index_l                                                                 
 _refln_F_squared_calc                                                          
 _refln_F_squared_meas                                                          
 _refln_F_squared_sigma                                                         
 _refln_observed_status                                                         
   1   0   0        873.77        907.28        15.88 o                         
   2   0   0      30057.83      32425.76       520.77 o                         
   3   0   0       2633.91       2486.90        45.86 o                         
   4   0   0        435.59        537.24        14.83 o                         
   5   0   0         23.06         13.78         2.37 o                         
   6   0   0       2843.73       2694.80        57.20 o                         
   7   0   0        673.61        637.22        17.31 o                         
   8   0   0       2855.97       2783.60        54.88 o                         
   9   0   0       2945.19       2915.74        81.62 o                         
  10   0   0       3283.32       3590.80       138.94 o                         
  11   0   0        989.79       1027.97        55.45 o                         
  12   0   0       1065.96       1187.28        74.68 o                         
   1   1   0       9625.10      10025.49        83.89 o                         
   2   1   0       2767.49       2587.68        28.34 o                         
   3   1   0       5847.13       5781.76        77.84 o                         
   4   1   0        928.62       1002.31        29.76 o                         
   5   1   0       3381.64       3250.46        56.01 o                         
   6   1   0        162.93        164.36         9.79 o                         
   7   1   0       2541.62       2520.56        44.00 o                         
   8   1   0       1625.52       1647.70        28.64 o                         
   9   1   0       1262.63       1301.11        39.83 o                         
  10   1   0        184.92        196.21        11.53 o                         
  11   1   0       1253.61       1295.11        45.87 o                         
  12   1   0          9.45         17.09         4.28 o                         
   0   2   0         37.08         45.20         2.79 o                         
   1   2   0       2204.78       1922.41        27.37 o                         
   2   2   0         13.50          8.22         1.39 o                         
   3   2   0       4828.29       4932.07        57.76 o                         
   4   2   0      13632.83      13397.43       283.54 o                         
   5   2   0       1632.98       1721.23        78.15 o                         
   6   2   0       7709.16       7844.12       178.54 o                         
   7   2   0        459.27        485.29        12.10 o                         
   8   2   0       1408.49       1418.38        26.43 o                         
   9   2   0        119.37        103.56        12.83 o                         
  10   2   0       1029.33       1036.61        35.74 o                         
  11   2   0        246.42        256.83        15.23 o                         
  12   2   0         26.88         32.54         5.93 o                         
   1   3   0        119.13         88.52         4.83 o                         
   2   3   0         87.81        133.54         6.45 o                         
   3   3   0       4855.26       4708.28        70.26 o                         
   4   3   0       3750.49       4116.96        73.95 o                         
   5   3   0       7346.61       7269.43       117.66 o                         
   6   3   0         58.29         51.69         4.70 o                         
   7   3   0       1325.53       1374.55        22.26 o                         
   8   3   0        238.89        247.96        11.70 o                         
   9   3   0         29.87         34.11         5.35 o                         
  10   3   0         87.74         84.33        10.18 o                         
  11   3   0         80.75         84.57         8.06 o                         
   0   4   0        826.33        743.44        34.81 o                         
   1   4   0          0.04          1.47         1.61 o                         
   2   4   0        180.22        131.60         8.82 o                         
   3   4   0        327.66        358.42        10.55 o                         
   4   4   0       1383.95       1346.92        17.48 o                         
   5   4   0         60.68         59.10         3.74 o                         
   6   4   0        166.30        161.88         6.62 o                         
   7   4   0         68.46         78.35         6.28 o                         
   8   4   0         85.76         79.34         6.68 o                         
   9   4   0        105.60        103.90         9.33 o                         
  10   4   0        138.12        157.45        13.03 o                         
  11   4   0          0.79          3.67         1.66 o                         
   1   5   0       2268.21       2282.25        37.51 o                         
   2   5   0        706.36        673.90        13.24 o                         
   3   5   0          0.11          1.14         1.44 o                         
   4   5   0        165.32        160.14         5.49 o                         
   5   5   0          6.25          9.55         2.75 o                         
   6   5   0         10.33         10.08         2.89 o                         
   7   5   0        479.47        510.13        15.21 o                         
   8   5   0        475.37        543.93        16.47 o                         
   9   5   0        300.85        343.41        11.39 o                         
  10   5   0         28.31         20.71         2.77 o                         
   0   6   0       3192.79       3048.65        83.65 o                         
   1   6   0         58.88         53.58         7.00 o                         
   2   6   0         27.45         33.25         4.10 o                         
   3   6   0         58.77         61.17         5.00 o                         
   4   6   0        371.52        330.40        10.24 o                         
   5   6   0         52.91         39.71         3.80 o                         
   6   6   0          2.14          7.56         3.09 o                         
   7   6   0         49.51         45.13         5.92 o                         
   8   6   0         46.34         50.12         4.73 o                         
   9   6   0        104.30         78.90         8.67 o                         
   1   7   0          2.91          4.41         2.50 o                         
   2   7   0         17.45         18.67         3.20 o                         
   3   7   0          8.22         10.38         2.96 o                         
   4   7   0        319.96        320.18        12.09 o                         
   5   7   0         13.22         12.62         2.90 o                         
   6   7   0          6.30          3.33         3.04 o                         
   7   7   0          5.97          3.09         2.16 o                         
   0   8   0        274.37        252.98        14.76 o                         
   1   8   0          3.80          3.91         2.05 o                         
   2   8   0        109.11        124.13         8.60 o                         
   3   8   0         71.78         64.56         5.57 o                         
   4   8   0         96.16         91.74         9.78 o                         
 -12   1   1        358.84        355.90        16.47 o                         
 -11   1   1         38.10         41.29         8.29 o                         
 -10   1   1        206.56        198.38        11.66 o                         
  -9   1   1        573.30        569.77        20.03 o                         
  -8   1   1          8.02         10.97         2.52 o                         
  -7   1   1       1203.84       1163.80        22.19 o                         
  -6   1   1       1639.62       1615.37        48.99 o                         
  -5   1   1         31.13         36.04         3.19 o                         
  -4   1   1       1114.47       1224.54        21.02 o                         
  -3   1   1       1521.38       1577.30        27.21 o                         
  -2   1   1       2230.44       2155.46        28.23 o                         
  -1   1   1       1046.17       1131.18        22.09 o                         
   0   1   1       2086.68       2307.58        24.74 o                         
   1   1   1        345.34        330.14         4.10 o                         
   2   1   1       7811.67       8148.94        90.66 o                         
   3   1   1       4235.78       4301.24        54.16 o                         
   4   1   1         26.49         30.46         3.56 o                         
   5   1   1       1810.31       1831.81        34.73 o                         
   6   1   1        106.46        116.60         8.80 o                         
   7   1   1          5.19          6.97         1.75 o                         
   8   1   1          5.30         15.61         2.44 o                         
   9   1   1        274.91        298.48        19.99 o                         
  10   1   1         91.87         94.57         7.79 o                         
  11   1   1          5.37          5.34         4.11 o                         
  12   1   1        255.98        238.09         9.99 o                         
 -12   2   1          0.62          0.88         2.15 o                         
 -11   2   1        401.33        426.31        19.90 o                         
 -10   2   1         25.73         17.02         6.09 o                         
  -9   2   1        293.48        322.89        19.33 o                         
  -8   2   1        799.26        817.88        20.81 o                         
  -7   2   1          1.44          5.74         2.03 o                         
  -6   2   1       1099.68        986.57        35.05 o                         
  -5   2   1        132.04        135.74        10.23 o                         
  -4   2   1        701.30        808.54        18.31 o                         
  -3   2   1       2279.49       2430.76        41.33 o                         
  -2   2   1       1394.14       1496.24        19.17 o                         
  -1   2   1       4094.39       4057.05        52.63 o                         
   0   2   1       1939.61       2000.83        38.48 o                         
   1   2   1       3326.74       2924.93       118.02 o                         
   2   2   1         93.54        144.94         4.46 o                         
   3   2   1       3055.00       3062.01        42.61 o                         
   4   2   1       1763.13       1678.22        37.14 o                         
   5   2   1        206.66        226.60        11.13 o                         
   6   2   1        257.19        250.48         9.54 o                         
   7   2   1        299.16        315.72         8.97 o                         
   8   2   1       2064.59       2107.90        34.08 o                         
   9   2   1         17.00         17.23         5.69 o                         
  10   2   1        679.46        660.99        25.39 o                         
  11   2   1        294.57        345.52        18.66 o                         
  12   2   1        234.24        231.73        14.57 o                         
 -12   3   1         49.27         47.11         4.88 o                         
 -11   3   1        176.79        187.57         9.88 o                         
 -10   3   1         56.59         66.69        11.21 o                         
  -9   3   1        731.18        769.82        24.01 o                         
  -8   3   1        259.70        284.74        13.46 o                         
  -7   3   1        797.12        765.65        28.45 o                         
  -6   3   1       1117.14       1108.14        19.53 o                         
  -5   3   1       2929.06       2954.62        77.92 o                         
  -4   3   1       3160.92       3166.53        52.33 o                         
  -3   3   1       3812.14       3736.03        57.26 o                         
  -2   3   1        344.03        281.63         7.01 o                         
  -1   3   1        473.30        397.79        11.42 o                         
   0   3   1         20.09         11.70         1.44 o                         
   1   3   1        936.16        923.05        23.65 o                         
   2   3   1       1434.31       1403.81        25.48 o                         
   3   3   1        683.09        707.48        16.88 o                         
   4   3   1       3006.46       3031.63        70.26 o                         
   5   3   1         18.06         21.56         2.82 o                         
   6   3   1       1457.44       1541.08        25.96 o                         
   7   3   1         77.05         80.74         7.47 o                         
   8   3   1         88.02         95.95         7.30 o                         
   9   3   1        400.15        409.68        19.76 o                         
  10   3   1        136.07        137.72         6.60 o                         
  11   3   1         49.57         48.06         7.48 o                         
 -11   4   1          1.11          3.09         2.22 o                         
 -10   4   1        800.02        853.63        32.22 o                         
  -9   4   1        288.47        291.59        14.41 o                         
  -8   4   1          5.79          7.24         3.31 o                         
  -7   4   1        811.81        822.74        19.45 o                         
  -6   4   1         17.63         22.01         3.17 o                         
  -5   4   1       1105.49       1084.60        22.84 o                         
  -4   4   1       3075.34       3088.82        33.57 o                         
  -3   4   1        579.34        487.16        12.60 o                         
  -2   4   1       6073.16       6032.69        98.38 o                         
  -1   4   1        497.11        442.78        12.47 o                         
   0   4   1       1210.66       1110.99        28.50 o                         
   1   4   1          9.89         19.58         3.02 o                         
   2   4   1        394.72        383.35        15.55 o                         
   3   4   1         16.64          8.10         1.79 o                         
   4   4   1        477.98        525.48         9.15 o                         
   5   4   1       2111.97       2074.81        28.14 o                         
   6   4   1        104.75         96.66         5.31 o                         
   7   4   1       3688.73       3899.20        63.08 o                         
   8   4   1       2300.07       2271.14        50.42 o                         
   9   4   1       1314.93       1307.07        37.42 o                         
  10   4   1        494.78        490.88        31.47 o                         
  11   4   1         45.56         37.27         4.41 o                         
 -10   5   1          4.57          6.20         2.82 o                         
  -9   5   1        241.93        259.10        11.23 o                         
  -8   5   1          3.20          8.96         3.47 o                         
  -7   5   1        151.00        175.06         8.90 o                         
  -6   5   1          1.66          4.66         2.92 o                         
  -5   5   1        189.02        209.48         7.59 o                         
  -4   5   1       1202.54       1232.38        17.30 o                         
  -3   5   1        478.05        492.70         9.61 o                         
  -2   5   1       3076.93       3074.59        35.63 o                         
  -1   5   1       2464.29       2390.17        31.66 o                         
   0   5   1       1585.26       1515.54        18.69 o                         
   1   5   1       2891.48       2785.61        32.15 o                         
   2   5   1        141.00        121.07         5.09 o                         
   3   5   1        340.20        335.40         8.47 o                         
   4   5   1        732.26        720.12        12.96 o                         
   5   5   1         74.89         87.20         5.57 o                         
   6   5   1       1808.62       1890.00        28.28 o                         
   7   5   1        220.46        233.70        11.63 o                         
   8   5   1        565.60        642.42        17.58 o                         
   9   5   1        278.69        261.50        10.40 o                         
  10   5   1        386.98        359.51        14.73 o                         
  -9   6   1         64.23         67.22         9.20 o                         
  -8   6   1       1074.26       1095.38        39.70 o                         
  -7   6   1         63.32         71.74         6.43 o                         
  -6   6   1        638.39        686.78        20.28 o                         
  -5   6   1         75.93         84.84         5.82 o                         
  -4   6   1        659.28        662.66        15.71 o                         
  -3   6   1          1.38          6.78         2.86 o                         
  -2   6   1       1408.57       1366.02        25.52 o                         
  -1   6   1       2441.11       2448.47        38.11 o                         
   0   6   1        953.81        912.30        25.52 o                         
   1   6   1       5286.93       5401.92        66.30 o                         
   2   6   1       1340.73       1308.97        24.64 o                         
   3   6   1        651.98        678.03        15.69 o                         
   4   6   1        742.90        774.56        15.37 o                         
   5   6   1          6.82         12.57         2.71 o                         
   6   6   1        881.23        885.29        25.26 o                         
   7   6   1        422.83        436.55        13.02 o                         
   8   6   1        110.32         91.18         5.63 o                         
  -7   7   1        953.64        887.80        28.04 o                         
  -6   7   1        289.83        289.43        15.96 o                         
  -5   7   1        949.04        947.25        21.86 o                         
  -4   7   1         74.64         79.75         7.18 o                         
  -3   7   1        124.94        127.62         7.66 o                         
  -2   7   1        118.65        101.45         6.38 o                         
  -1   7   1          4.43          5.76         2.50 o                         
   0   7   1        417.58        439.09        16.37 o                         
   1   7   1         87.88         88.63         6.50 o                         
   2   7   1       1507.72       1497.06        28.24 o                         
   3   7   1        527.23        493.91        13.96 o                         
   4   7   1        595.39        595.52        16.72 o                         
   5   7   1        549.49        539.02        19.83 o                         
   6   7   1        234.63        198.44        12.09 o                         
  -4   8   1        491.45        475.44        24.75 o                         
  -3   8   1        194.55        169.82        12.74 o                         
  -2   8   1        158.67        150.06         8.82 o                         
  -1   8   1        136.03        123.12         7.09 o                         
   0   8   1          0.25          1.40         1.86 o                         
   1   8   1         52.38         48.41         4.05 o                         
   2   8   1        267.13        254.62        12.65 o                         
   3   8   1        483.79        443.43        15.00 o                         
 -12   0   2        819.42        800.31        35.59 o                         
 -11   0   2          1.11          4.62         7.83 o                         
 -10   0   2         44.33         29.43        12.12 o                         
  -9   0   2       1141.03       1174.33        44.25 o                         
  -8   0   2        178.33        184.74        10.62 o                         
  -7   0   2       2584.56       2292.60        40.52 o                         
  -6   0   2       2033.97       2107.80        47.50 o                         
  -5   0   2       1999.38       1732.42        38.76 o                         
  -4   0   2        556.76        472.17        11.41 o                         
  -3   0   2      10259.96       9858.77       118.04 o                         
  -2   0   2       4506.25       4556.73        67.82 o                         
  -1   0   2       5990.42       5499.91        92.58 o                         
   0   0   2        229.28        238.73         7.74 o                         
   1   0   2       7313.05       6853.76       114.84 o                         
   2   0   2      15503.84      16514.61       353.51 o                         
   3   0   2       2179.09       2154.69        43.05 o                         
   4   0   2       2878.64       3660.37        58.84 o                         
   5   0   2       8052.28       7909.51       121.86 o                         
   6   0   2       1319.63       1452.22        35.08 o                         
   7   0   2       8826.76       9405.96       667.31 o                         
   8   0   2         83.97         82.01        10.42 o                         
   9   0   2       1123.83       1213.46        61.15 o                         
  10   0   2        117.71         65.80        24.37 o                         
  11   0   2          0.81         -9.63        17.91 o                         
  12   0   2        149.98        148.34        19.21 o                         
 -12   1   2        289.98        315.92        24.93 o                         
 -11   1   2         46.78         54.98        19.51 o                         
 -10   1   2        126.20        140.43        21.80 o                         
  -9   1   2        253.04        253.68        13.94 o                         
  -8   1   2       1688.86       1651.13        26.85 o                         
  -7   1   2         14.27         21.01         2.90 o                         
  -6   1   2       4376.07       4214.67        83.05 o                         
  -5   1   2        186.18        211.32         8.12 o                         
  -4   1   2       1652.12       1366.63        22.93 o                         
  -3   1   2       1793.03       1711.38        26.08 o                         
  -2   1   2       6112.32       5700.84        60.08 o                         
  -1   1   2         36.11         50.18         2.69 o                         
   0   1   2       2963.02       2728.10        26.73 o                         
   1   1   2        989.44       1061.33        11.52 o                         
   2   1   2       6933.74       6885.00        77.42 o                         
   3   1   2        355.41        301.25         6.78 o                         
   4   1   2       3026.90       2850.86        38.96 o                         
   5   1   2       1342.69       1369.42        22.78 o                         
   6   1   2       3990.99       3932.50        60.65 o                         
   7   1   2        192.39        195.61        13.75 o                         
   8   1   2       4540.07       4492.23        94.75 o                         
   9   1   2         19.24         20.64         5.96 o                         
  10   1   2        158.67        158.75        12.72 o                         
  11   1   2        206.93        189.10        15.28 o                         
  12   1   2        233.52        242.83        14.12 o                         
 -12   2   2          0.16          1.83         2.46 o                         
 -11   2   2        803.30        888.61        76.41 o                         
 -10   2   2          0.51          3.50         5.54 o                         
  -9   2   2       2782.77       2715.52        80.59 o                         
  -8   2   2         13.58         14.17         2.72 o                         
  -7   2   2        731.46        651.40        16.70 o                         
  -6   2   2        596.04        616.33        21.61 o                         
  -5   2   2       2618.48       2541.13        45.82 o                         
  -4   2   2         25.24         28.16         4.33 o                         
  -3   2   2      16457.07      16910.09       223.31 o                         
  -2   2   2        134.55        127.87         6.38 o                         
  -1   2   2       2521.43       2374.96        39.64 o                         
   0   2   2        245.03        264.29         5.64 o                         
   1   2   2       5402.99       4987.34        63.52 o                         
   2   2   2        625.09        620.83         9.16 o                         
   3   2   2       5953.26       5970.45        78.76 o                         
   4   2   2       1050.03       1140.90        24.14 o                         
   5   2   2       1405.78       1453.73        35.83 o                         
   6   2   2       2295.46       2384.66        34.11 o                         
   7   2   2        807.13        836.78        18.59 o                         
   8   2   2       1215.95       1275.90        30.21 o                         
   9   2   2       1276.29       1353.96        40.45 o                         
  10   2   2        318.65        315.86        16.84 o                         
  11   2   2        881.39        898.32        23.04 o                         
  12   2   2        198.11        167.03        37.52 o                         
 -12   3   2        300.35        234.82        13.26 o                         
 -11   3   2         40.80         39.93         5.02 o                         
 -10   3   2       1898.28       2082.52       149.16 o                         
  -9   3   2       1798.08       1883.81        59.93 o                         
  -8   3   2       2687.56       2714.55        55.07 o                         
  -7   3   2       3204.83       3130.20        62.23 o                         
  -6   3   2        349.09        320.96         8.88 o                         
  -5   3   2       1171.76       1226.88        19.35 o                         
  -4   3   2       1745.15       1681.00        28.75 o                         
  -3   3   2       1987.17       1914.56        30.09 o                         
  -2   3   2       9543.61       9492.30       118.21 o                         
  -1   3   2         11.94         23.63         2.78 o                         
   0   3   2       2364.13       2118.37        57.85 o                         
   1   3   2          0.97          5.05         2.07 o                         
   2   3   2      15369.50      15549.89       188.83 o                         
   3   3   2         12.17         12.68         3.25 o                         
   4   3   2       4190.92       4320.53        79.47 o                         
   5   3   2        129.35        129.05         7.06 o                         
   6   3   2       1204.42       1266.97        24.23 o                         
   7   3   2        276.59        269.93        10.44 o                         
   8   3   2        194.31        211.27        11.02 o                         
   9   3   2        390.44        378.97        14.63 o                         
  10   3   2       1547.46       1546.13        33.98 o                         
  11   3   2        132.69        127.71        13.64 o                         
 -11   4   2        311.54        285.92        11.12 o                         
 -10   4   2        193.21        196.56        12.38 o                         
  -9   4   2        352.85        386.15        19.38 o                         
  -8   4   2        116.67        131.28         9.16 o                         
  -7   4   2        222.82        243.87        12.01 o                         
  -6   4   2         31.88         34.99         3.37 o                         
  -5   4   2        952.05        946.22        15.47 o                         
  -4   4   2        675.90        681.79        11.35 o                         
  -3   4   2       2340.22       2223.71        24.52 o                         
  -2   4   2        671.49        690.87        15.99 o                         
  -1   4   2        854.71        816.65        16.84 o                         
   0   4   2        275.44        279.16        11.18 o                         
   1   4   2       1996.71       1966.13        44.90 o                         
   2   4   2        719.57        733.57        17.92 o                         
   3   4   2       1080.90       1007.18        14.11 o                         
   4   4   2         89.10         85.16         4.22 o                         
   5   4   2        795.03        847.07        15.94 o                         
   6   4   2       1471.26       1495.80        30.10 o                         
   7   4   2        366.62        350.43        15.48 o                         
   8   4   2        451.68        456.84        16.77 o                         
   9   4   2         42.14         42.26         5.93 o                         
  10   4   2         25.73         31.34         4.30 o                         
 -10   5   2         83.84         76.16         5.45 o                         
  -9   5   2         27.91         46.07         5.10 o                         
  -8   5   2        146.49        163.90         8.97 o                         
  -7   5   2          2.75         -0.05         3.47 o                         
  -6   5   2       1165.59       1254.06        22.88 o                         
  -5   5   2        102.32         91.02         5.44 o                         
  -4   5   2        489.85        490.60        10.43 o                         
  -3   5   2       1127.23       1187.48        15.80 o                         
  -2   5   2        291.91        283.00         7.13 o                         
  -1   5   2       1333.76       1387.16        20.39 o                         
   0   5   2          5.25          5.69         1.34 o                         
   1   5   2        248.23        222.30         6.06 o                         
   2   5   2        333.12        317.98         9.28 o                         
   3   5   2        353.26        351.18         8.05 o                         
   4   5   2        859.07        869.86        14.98 o                         
   5   5   2         18.81         19.55         3.06 o                         
   6   5   2       1195.66       1289.44        35.04 o                         
   7   5   2          0.87          2.44         2.60 o                         
   8   5   2        778.91        844.28        39.23 o                         
   9   5   2          6.44         10.74         4.90 o                         
  10   5   2         51.30         60.01         9.33 o                         
  -9   6   2         31.72         21.01         3.90 o                         
  -8   6   2        105.46        121.68         9.18 o                         
  -7   6   2        257.53        289.03        13.26 o                         
  -6   6   2         13.60          9.27         3.36 o                         
  -5   6   2        125.94        133.93         7.45 o                         
  -4   6   2         82.23         78.07         5.09 o                         
  -3   6   2         55.50         50.98         4.20 o                         
  -2   6   2        627.31        650.79        16.09 o                         
  -1   6   2         43.37         44.51         4.17 o                         
   0   6   2          1.08          6.84         2.34 o                         
   1   6   2          2.72         10.21         2.52 o                         
   2   6   2       1243.89       1231.02        22.23 o                         
   3   6   2         37.54         35.05         3.51 o                         
   4   6   2          2.63          4.25         2.06 o                         
   5   6   2        119.33        125.57         6.20 o                         
   6   6   2        146.79        117.49         7.57 o                         
   7   6   2        140.43        143.46         8.51 o                         
   8   6   2        124.97        130.35        11.21 o                         
  -7   7   2          6.72          2.46         2.07 o                         
  -6   7   2         41.51         40.39         4.68 o                         
  -5   7   2        311.93        303.67        10.91 o                         
  -4   7   2          0.04          1.52         2.36 o                         
  -3   7   2         41.26         41.23         5.02 o                         
  -2   7   2        109.44        111.95         7.21 o                         
  -1   7   2        426.22        459.76        12.61 o                         
   0   7   2         28.24         23.37         3.06 o                         
   1   7   2          2.26          4.26         1.92 o                         
   2   7   2         40.98         39.60         4.09 o                         
   3   7   2        300.37        282.41        11.21 o                         
   4   7   2         55.88         56.75         4.88 o                         
   5   7   2          0.17          1.81         2.11 o                         
   6   7   2         22.43         17.05         3.01 o                         
  -3   8   2         13.37         12.66         2.77 o                         
  -2   8   2          0.72          0.18         1.60 o                         
  -1   8   2          0.27          0.85         1.70 o                         
   0   8   2        250.52        240.25         8.66 o                         
   1   8   2         14.84         13.59         2.35 o                         
   2   8   2        340.30        329.08         9.75 o                         
   3   8   2         21.62         18.33         3.54 o                         
 -12   1   3        461.19        488.72        18.50 o                         
 -11   1   3        236.88        237.41        19.60 o                         
 -10   1   3        128.69        155.54        15.36 o                         
  -9   1   3       1698.11       1495.58        53.58 o                         
  -8   1   3         54.53         47.84         4.06 o                         
  -7   1   3         51.72         59.89         4.00 o                         
  -6   1   3         19.37         25.83         3.62 o                         
  -5   1   3       3407.74       3233.65        55.28 o                         
  -4   1   3        183.33        196.62         6.28 o                         
  -3   1   3        253.85        200.58         5.25 o                         
  -2   1   3      13766.24      13228.95       136.54 o                         
  -1   1   3       6316.91       6264.76        62.14 o                         
   0   1   3      25723.90      26501.44       414.22 o                         
   1   1   3       3384.73       3258.69        44.95 o                         
   2   1   3       1478.74       1515.45        21.52 o                         
   3   1   3        876.43        899.08        16.43 o                         
   4   1   3       4487.10       4833.27        80.13 o                         
   5   1   3       3707.09       3848.87        74.44 o                         
   6   1   3         26.26         31.33         4.08 o                         
   7   1   3       2184.58       2334.66        53.24 o                         
   8   1   3        559.35        605.04        26.04 o                         
   9   1   3        361.03        336.50        14.05 o                         
  10   1   3        468.87        494.62        24.60 o                         
  11   1   3          3.63          3.34         3.41 o                         
  12   1   3         59.28         77.03         9.90 o                         
 -12   2   3        222.08        199.45         9.16 o                         
 -11   2   3        809.35        847.67        33.37 o                         
 -10   2   3         22.52         21.54         5.23 o                         
  -9   2   3        681.88        618.79        27.28 o                         
  -8   2   3        405.05        365.37        11.86 o                         
  -7   2   3         29.40         26.71         2.90 o                         
  -6   2   3       1718.79       1681.49        29.25 o                         
  -5   2   3         64.57         62.88         4.94 o                         
  -4   2   3       7816.48       7743.96       138.06 o                         
  -3   2   3       2634.81       2408.80        36.78 o                         
  -2   2   3        975.23        788.17        11.79 o                         
  -1   2   3       2136.56       2145.47        42.17 o                         
   0   2   3        171.45        200.76         4.51 o                         
   1   2   3         70.92         65.38         3.52 o                         
   2   2   3       3978.84       3966.44        54.16 o                         
   3   2   3         46.17         58.34         4.64 o                         
   4   2   3       3338.13       3515.48        70.52 o                         
   5   2   3         15.58         19.02         5.92 o                         
   6   2   3       2698.16       2855.84        45.85 o                         
   7   2   3         12.04         19.97         3.84 o                         
   8   2   3       1695.22       1772.30        42.74 o                         
   9   2   3        281.66        315.92        13.22 o                         
  10   2   3         31.73         31.67         5.77 o                         
  11   2   3        151.63        144.10         8.90 o                         
 -12   3   3         24.84         25.32         3.81 o                         
 -11   3   3          0.48          1.91         2.86 o                         
 -10   3   3        468.08        460.93        17.56 o                         
  -9   3   3        339.19        347.54        17.56 o                         
  -8   3   3       1161.33       1212.08        34.49 o                         
  -7   3   3        768.14        729.55        19.00 o                         
  -6   3   3       1315.78       1313.66        17.99 o                         
  -5   3   3          1.59          3.73         1.58 o                         
  -4   3   3        451.01        445.59        15.03 o                         
  -3   3   3        595.52        561.87        12.75 o                         
  -2   3   3        322.71        330.89         8.69 o                         
  -1   3   3       1984.40       1893.39        47.14 o                         
   0   3   3       2206.18       2341.75        40.99 o                         
   1   3   3       2795.09       2746.13        55.52 o                         
   2   3   3       1762.85       1697.05        38.22 o                         
   3   3   3       2645.82       2699.08        49.37 o                         
   4   3   3       1653.33       1613.04        41.48 o                         
   5   3   3         65.02         59.89         5.17 o                         
   6   3   3        272.52        320.84        11.89 o                         
   7   3   3         72.24         84.24         7.08 o                         
   8   3   3         12.21         14.57         4.10 o                         
   9   3   3        227.15        254.47        17.59 o                         
  10   3   3          0.08         -0.57         2.51 o                         
  11   3   3        827.30        791.83        23.32 o                         
 -11   4   3          4.44          4.16         2.24 o                         
 -10   4   3        771.81        825.57        26.70 o                         
  -9   4   3          4.54          7.61         4.60 o                         
  -8   4   3       1781.56       1880.66        38.86 o                         
  -7   4   3       1084.53       1147.63        25.38 o                         
  -6   4   3         27.54         24.98         3.11 o                         
  -5   4   3       2810.87       2707.78        31.70 o                         
  -4   4   3         61.57         76.47         3.73 o                         
  -3   4   3         82.41         84.23         3.73 o                         
  -2   4   3       3069.14       3167.00        40.49 o                         
  -1   4   3          7.30         13.55         2.41 o                         
   0   4   3       2885.15       2736.98        49.85 o                         
   1   4   3       1185.11       1163.47        59.77 o                         
   2   4   3       1120.10       1031.17        20.80 o                         
   3   4   3       3865.18       4069.41        60.75 o                         
   4   4   3       1704.24       1755.97        36.92 o                         
   5   4   3        593.81        584.98        21.49 o                         
   6   4   3        143.27        129.60        10.66 o                         
   7   4   3         71.10         66.07         7.88 o                         
   8   4   3        177.79        199.89        12.52 o                         
   9   4   3        162.95        149.27         9.86 o                         
  10   4   3        699.06        727.98        31.33 o                         
 -10   5   3        288.38        298.26        12.13 o                         
  -9   5   3        860.90        881.63        19.38 o                         
  -8   5   3        295.36        330.95        11.40 o                         
  -7   5   3        575.87        598.62        17.95 o                         
  -6   5   3        559.66        601.44        14.63 o                         
  -5   5   3          1.26          6.35         3.16 o                         
  -4   5   3       1075.01       1083.09        18.77 o                         
  -3   5   3        261.53        264.85         6.95 o                         
  -2   5   3        103.57        105.73         4.61 o                         
  -1   5   3       2102.45       2134.01        26.57 o                         
   0   5   3         28.72         28.52         2.50 o                         
   1   5   3       3255.14       3360.71        44.42 o                         
   2   5   3         18.96         14.54         3.01 o                         
   3   5   3        763.04        775.65        21.30 o                         
   4   5   3        787.18        813.23        22.53 o                         
   5   5   3        199.82        235.86        15.08 o                         
   6   5   3        261.81        255.28        13.67 o                         
   7   5   3       1144.93       1158.41        31.63 o                         
   8   5   3         48.35         57.69         7.29 o                         
   9   5   3        510.69        505.40        28.26 o                         
  -8   6   3          1.21          1.00         2.23 o                         
  -7   6   3        676.74        644.94        19.92 o                         
  -6   6   3        332.61        355.07        15.51 o                         
  -5   6   3        442.82        460.19        12.55 o                         
  -4   6   3        791.52        787.93        16.97 o                         
  -3   6   3        160.06        169.17         7.51 o                         
  -2   6   3        831.88        848.92        16.63 o                         
  -1   6   3        919.53        939.20        21.48 o                         
   0   6   3        227.08        218.22         9.51 o                         
   1   6   3         32.57         44.19         4.30 o                         
   2   6   3         45.34         53.02         4.55 o                         
   3   6   3         10.35         12.52         3.64 o                         
   4   6   3        460.50        533.22        17.97 o                         
   5   6   3        123.11        131.45         8.63 o                         
   6   6   3        723.77        783.73        25.48 o                         
   7   6   3        312.70        322.63        14.19 o                         
   8   6   3        554.44        540.58        41.91 o                         
  -6   7   3          3.79          3.39         2.26 o                         
  -5   7   3       1114.66       1143.15        29.97 o                         
  -4   7   3         77.01         87.05         5.78 o                         
  -3   7   3       1115.53       1155.03        25.15 o                         
  -2   7   3       1227.29       1272.81        24.71 o                         
  -1   7   3        166.75        163.49         7.26 o                         
   0   7   3       1909.65       1907.95        33.43 o                         
   1   7   3        143.79        157.30         7.71 o                         
   2   7   3          6.81          9.75         2.54 o                         
   3   7   3        475.95        453.74        15.65 o                         
   4   7   3         75.74         51.11         6.01 o                         
   5   7   3        595.78        549.94        49.23 o                         
   6   7   3         10.06          2.93         2.52 o                         
  -3   8   3        389.92        383.74        16.14 o                         
  -2   8   3        356.88        354.37        12.99 o                         
  -1   8   3        356.26        341.84        20.87 o                         
   0   8   3         72.54         68.95         5.23 o                         
   1   8   3        138.17        131.14         8.26 o                         
   2   8   3        182.45        181.16         8.78 o                         
 -12   0   4       2155.50       1932.93       485.90 o                         
 -11   0   4         83.25         85.11        10.56 o                         
 -10   0   4       1242.25       1305.05        86.48 o                         
  -9   0   4       1027.00       1059.23        85.15 o                         
  -8   0   4       1987.74       1947.77        42.63 o                         
  -7   0   4        188.04        200.97        11.89 o                         
  -6   0   4       9138.42       9294.40       205.42 o                         
  -5   0   4        276.97        286.34        11.15 o                         
  -4   0   4       3405.08       2956.77       142.22 o                         
  -3   0   4       2852.37       2382.44       137.47 o                         
  -2   0   4        315.35        408.91        13.96 o                         
  -1   0   4       6690.69       6838.49       118.87 o                         
   0   0   4       7260.66       6861.77       101.67 o                         
   1   0   4       1940.76       1913.17        31.75 o                         
   2   0   4       2003.03       1773.84        35.33 o                         
   3   0   4         79.85         67.80         4.69 o                         
   4   0   4        555.05        736.62        21.30 o                         
   5   0   4       1458.62       1528.67        60.59 o                         
   6   0   4       1905.03       1976.70        46.73 o                         
   7   0   4       3049.44       3202.49        86.44 o                         
   8   0   4       1369.77       1571.73        72.76 o                         
   9   0   4        631.47        732.94        44.20 o                         
  10   0   4       1002.60       1078.80        76.40 o                         
  11   0   4         64.27         47.88        24.27 o                         
 -12   1   4         29.09         23.53         5.16 o                         
 -11   1   4       2038.74       2261.81       110.37 o                         
 -10   1   4          6.46          7.62         4.17 o                         
  -9   1   4       1654.52       1640.83        45.20 o                         
  -8   1   4          5.51          4.38         2.92 o                         
  -7   1   4       1691.96       1546.10        31.35 o                         
  -6   1   4         18.18         20.96         4.92 o                         
  -5   1   4       4141.73       3978.93        59.12 o                         
  -4   1   4        165.48        145.64         5.59 o                         
  -3   1   4       4716.47       4462.60        62.59 o                         
  -2   1   4       1176.10       1162.18        21.55 o                         
  -1   1   4      34076.68      35818.54       596.18 o                         
   0   1   4       4884.45       4551.12       109.70 o                         
   1   1   4       5510.23       5156.48        82.12 o                         
   2   1   4        104.74        121.30         4.10 o                         
   3   1   4        621.48        483.53        13.75 o                         
   4   1   4        346.81        349.14        11.02 o                         
   5   1   4       3195.16       3208.76        65.15 o                         
   6   1   4        653.61        706.08        17.28 o                         
   7   1   4       1258.53       1320.87        66.04 o                         
   8   1   4       2209.13       2359.31        51.85 o                         
   9   1   4       1269.59       1393.13        41.75 o                         
  10   1   4       1002.99        949.88        40.11 o                         
  11   1   4        370.96        394.28        19.52 o                         
 -12   2   4         96.55         97.67         6.24 o                         
 -11   2   4        118.15        124.52        10.70 o                         
 -10   2   4        153.66        177.27        12.56 o                         
  -9   2   4        100.79        112.00        10.27 o                         
  -8   2   4        651.74        631.69        20.50 o                         
  -7   2   4        335.08        308.46         9.91 o                         
  -6   2   4       1475.08       1422.02        26.08 o                         
  -5   2   4        375.17        402.54        19.94 o                         
  -4   2   4       5046.88       4719.53        81.62 o                         
  -3   2   4         58.10         84.65         4.63 o                         
  -2   2   4       3666.68       3554.06        57.59 o                         
  -1   2   4        764.89        894.89        22.13 o                         
   0   2   4       3675.75       3682.16        56.45 o                         
   1   2   4        498.02        601.24        18.49 o                         
   2   2   4       8539.39       8369.51       119.46 o                         
   3   2   4       1803.07       1789.62        39.82 o                         
   4   2   4       8286.74       8523.03       139.34 o                         
   5   2   4        249.11        262.19         9.40 o                         
   6   2   4       2314.25       2507.03        95.95 o                         
   7   2   4         19.54         25.36         4.81 o                         
   8   2   4          5.04          8.65         3.37 o                         
   9   2   4         97.81         91.03         7.13 o                         
  10   2   4        206.58        206.54        12.63 o                         
  11   2   4        427.65        423.19        15.52 o                         
 -11   3   4         83.55         84.73         5.80 o                         
 -10   3   4        333.75        324.04        14.40 o                         
  -9   3   4        198.41        231.98        12.22 o                         
  -8   3   4        108.79        108.62         8.55 o                         
  -7   3   4       1679.44       1661.46        53.36 o                         
  -6   3   4        189.13        171.71         7.12 o                         
  -5   3   4       4752.04       4625.15        56.52 o                         
  -4   3   4       1224.10       1150.88        31.62 o                         
  -3   3   4         51.12         23.88         3.52 o                         
  -2   3   4       1205.78       1175.60        25.29 o                         
  -1   3   4        371.85        324.67        12.22 o                         
   0   3   4        180.65        180.21         8.54 o                         
   1   3   4        657.51        653.23        54.43 o                         
   2   3   4        374.80        366.88        18.17 o                         
   3   3   4       4072.76       4060.49        82.42 o                         
   4   3   4       2089.44       2158.76        34.79 o                         
   5   3   4       4819.52       5023.23       147.94 o                         
   6   3   4        307.06        309.34        13.59 o                         
   7   3   4        741.76        799.77        21.93 o                         
   8   3   4       1737.25       1708.42        39.75 o                         
   9   3   4        278.62        273.92        12.21 o                         
  10   3   4        112.35        115.49         8.02 o                         
  11   3   4         48.85         45.36         4.00 o                         
 -11   4   4          3.16          1.53         1.45 o                         
 -10   4   4        150.23        154.71        10.03 o                         
  -9   4   4         27.10         34.29         5.77 o                         
  -8   4   4        737.18        758.82        22.52 o                         
  -7   4   4        114.31         88.76         6.58 o                         
  -6   4   4       1094.55       1083.56        19.79 o                         
  -5   4   4         17.66         19.33         3.24 o                         
  -4   4   4       1706.00       1742.46        27.04 o                         
  -3   4   4        182.78        193.48         7.21 o                         
  -2   4   4       1768.16       1854.69        27.35 o                         
  -1   4   4       1120.59       1189.31        20.43 o                         
   0   4   4        758.34        748.97        14.45 o                         
   1   4   4        181.86        159.70         6.52 o                         
   2   4   4        166.55        163.74         7.31 o                         
   3   4   4       2000.54       2196.79        42.53 o                         
   4   4   4       1235.38       1278.53        49.16 o                         
   5   4   4        114.87        113.49         8.70 o                         
   6   4   4       2010.38       2059.19        59.50 o                         
   7   4   4         23.91         25.15         4.64 o                         
   8   4   4        384.53        427.08        15.19 o                         
   9   4   4        104.04         98.50        10.72 o                         
  10   4   4        563.98        523.95        30.82 o                         
 -10   5   4         58.20         68.03         5.55 o                         
  -9   5   4          2.62          4.49         2.79 o                         
  -8   5   4        387.92        405.29        12.19 o                         
  -7   5   4          5.84          2.48         3.32 o                         
  -6   5   4        134.39        139.31         7.34 o                         
  -5   5   4         13.70         12.72         3.86 o                         
  -4   5   4          4.10          4.38         3.81 o                         
  -3   5   4         28.20         25.15         4.13 o                         
  -2   5   4         37.18         46.69         3.96 o                         
  -1   5   4       2908.12       2905.57        47.46 o                         
   0   5   4        339.79        365.98         9.87 o                         
   1   5   4       1237.09       1305.71        24.06 o                         
   2   5   4        603.93        637.75        15.70 o                         
   3   5   4         91.09         84.39         8.04 o                         
   4   5   4          1.27          2.27         4.98 o                         
   5   5   4         33.24         27.78         5.77 o                         
   6   5   4        192.48        198.05        13.20 o                         
   7   5   4         22.20         26.63         5.35 o                         
   8   5   4        579.80        586.58        17.89 o                         
   9   5   4        252.50        229.27        13.08 o                         
  -8   6   4         11.00         13.58         3.53 o                         
  -7   6   4        156.93        148.06         8.71 o                         
  -6   6   4          7.76         10.66         2.98 o                         
  -5   6   4        119.29        112.09         7.71 o                         
  -4   6   4        136.81        125.83        10.13 o                         
  -3   6   4        586.57        572.99        23.15 o                         
  -2   6   4          7.67          6.81         3.70 o                         
  -1   6   4       1254.34       1191.11        31.03 o                         
   0   6   4       1231.55       1207.11        36.44 o                         
   1   6   4         50.93         49.95         5.29 o                         
   2   6   4        446.79        440.18        17.44 o                         
   3   6   4        409.15        385.01        16.23 o                         
   4   6   4        121.84        113.59         8.87 o                         
   5   6   4         94.46         84.00         7.35 o                         
   6   6   4          4.86          9.75         3.04 o                         
   7   6   4        126.40        112.40         7.86 o                         
  -6   7   4         37.36         44.21         4.49 o                         
  -5   7   4          1.81          0.37         1.81 o                         
  -4   7   4         10.41         13.43         3.70 o                         
  -3   7   4          6.70          8.11         2.98 o                         
  -2   7   4        258.75        241.44        11.38 o                         
  -1   7   4         11.93         10.22         3.48 o                         
   0   7   4        181.49        178.58        10.08 o                         
   1   7   4         94.49        107.00         8.86 o                         
   2   7   4         67.01         65.77         6.31 o                         
   3   7   4         32.07         25.46         4.83 o                         
   4   7   4         55.98         50.37         5.69 o                         
   5   7   4        121.12         98.52         7.01 o                         
  -2   8   4         22.60         26.71         3.99 o                         
  -1   8   4         97.61         95.56         6.28 o                         
   0   8   4        324.68        300.10        14.90 o                         
   1   8   4         20.42         22.44         3.81 o                         
 -12   1   5          1.43         12.47         5.68 o                         
 -11   1   5        724.53        656.33       142.81 o                         
 -10   1   5        181.80        207.01        16.91 o                         
  -9   1   5          1.19          0.32         3.78 o                         
  -8   1   5          3.27          2.35         3.60 o                         
  -7   1   5        398.58        399.36        18.24 o                         
  -6   1   5        247.69        253.64        12.66 o                         
  -5   1   5          1.32          4.53         2.34 o                         
  -4   1   5         57.20         74.62         9.12 o                         
  -3   1   5        359.45        406.31        10.07 o                         
  -2   1   5       2738.69       2893.62        48.00 o                         
  -1   1   5        962.52       1079.30        21.90 o                         
   0   1   5         57.92        101.32         4.50 o                         
   1   1   5          2.01          4.93         1.66 o                         
   2   1   5       2508.79       2415.95        41.23 o                         
   3   1   5         32.92         43.28         4.24 o                         
   4   1   5        140.21        163.13        13.37 o                         
   5   1   5         84.31         69.47         5.44 o                         
   6   1   5       1180.46       1223.38        40.20 o                         
   7   1   5         83.08         81.96         6.89 o                         
   8   1   5         32.19         41.78         9.08 o                         
   9   1   5        416.49        401.06        16.14 o                         
  10   1   5        143.50        144.47        13.18 o                         
  11   1   5          5.76          6.55         3.15 o                         
 -12   2   5         30.00         30.85         5.81 o                         
 -11   2   5        236.66        243.71        23.12 o                         
 -10   2   5         73.74         72.85         9.51 o                         
  -9   2   5       1377.10       1382.73        50.92 o                         
  -8   2   5        800.00        768.92        23.10 o                         
  -7   2   5       1400.85       1350.40        28.00 o                         
  -6   2   5        828.07        810.11        17.54 o                         
  -5   2   5         10.88          7.88         2.85 o                         
  -4   2   5          2.37          6.25         6.43 o                         
  -3   2   5       1159.68       1221.70        25.26 o                         
  -2   2   5         44.55         51.28         4.65 o                         
  -1   2   5         77.32         53.69         3.90 o                         
   0   2   5        871.30        992.94        17.60 o                         
   1   2   5       2934.39       2926.05        46.55 o                         
   2   2   5          1.32          8.07         2.03 o                         
   3   2   5       1198.68       1246.10        39.22 o                         
   4   2   5        360.25        383.22        33.04 o                         
   5   2   5         66.30         67.77         5.65 o                         
   6   2   5       2238.64       2138.60        52.98 o                         
   7   2   5         68.57         69.04         8.59 o                         
   8   2   5        142.53        140.58        11.10 o                         
   9   2   5        133.13        153.59         9.52 o                         
  10   2   5        129.58        130.62         8.68 o                         
  11   2   5        729.09        635.57        21.52 o                         
 -11   3   5        324.70        307.75        24.91 o                         
 -10   3   5        191.82        194.69        14.93 o                         
  -9   3   5        410.43        417.17        18.15 o                         
  -8   3   5          4.84          5.31         3.29 o                         
  -7   3   5          1.77          3.31         2.37 o                         
  -6   3   5          2.97          5.61         2.58 o                         
  -5   3   5         36.36         38.02         3.70 o                         
  -4   3   5        174.75        146.88         6.08 o                         
  -3   3   5        135.07        128.89         8.09 o                         
  -2   3   5       1234.89       1206.90        26.55 o                         
  -1   3   5        197.46        282.50        15.98 o                         
   0   3   5        784.82        728.41        28.79 o                         
   1   3   5         77.63         74.94         7.77 o                         
   2   3   5        505.72        462.58        22.02 o                         
   3   3   5        476.81        473.80        15.25 o                         
   4   3   5        487.29        520.49        20.69 o                         
   5   3   5        128.29        122.13         8.76 o                         
   6   3   5        398.10        434.54        20.50 o                         
   7   3   5        132.32        128.43         9.13 o                         
   8   3   5        185.61        181.52        11.81 o                         
   9   3   5         70.19         71.43         6.10 o                         
  10   3   5        135.08        140.32         9.30 o                         
 -11   4   5         22.63         22.50         5.37 o                         
 -10   4   5        519.52        514.31        26.23 o                         
  -9   4   5         53.62         51.84         6.44 o                         
  -8   4   5         19.50         27.22         4.92 o                         
  -7   4   5          1.18          6.40         3.55 o                         
  -6   4   5         17.39         19.54         4.13 o                         
  -5   4   5       2235.39       2229.07        31.45 o                         
  -4   4   5        551.62        586.17        12.88 o                         
  -3   4   5       5124.57       5354.83        69.50 o                         
  -2   4   5       1369.64       1381.39        24.20 o                         
  -1   4   5       1870.78       1980.47        30.89 o                         
   0   4   5       1180.25       1137.57        22.51 o                         
   1   4   5        338.69        357.89        10.30 o                         
   2   4   5        884.79        918.41        17.60 o                         
   3   4   5        805.38        792.59        21.69 o                         
   4   4   5         62.01         73.48         5.91 o                         
   5   4   5       2578.33       2754.54       126.94 o                         
   6   4   5        555.36        598.49        28.30 o                         
   7   4   5       1122.38       1147.82        30.76 o                         
   8   4   5        141.85        141.78         9.24 o                         
   9   4   5        360.82        367.09        14.98 o                         
  10   4   5        422.13        345.07        21.68 o                         
  -9   5   5          3.71          6.55         4.45 o                         
  -8   5   5        538.03        528.68        21.60 o                         
  -7   5   5         85.12         77.28         7.55 o                         
  -6   5   5        990.75       1022.80        35.40 o                         
  -5   5   5       1346.18       1382.17        40.68 o                         
  -4   5   5       1100.96       1181.83        31.75 o                         
  -3   5   5       2579.22       2615.15        53.94 o                         
  -2   5   5       2747.17       2842.91        39.97 o                         
  -1   5   5        486.54        500.72        14.30 o                         
   0   5   5       1058.78       1113.67        25.97 o                         
   1   5   5        253.27        254.17         9.47 o                         
   2   5   5          0.57          1.36         2.02 o                         
   3   5   5          2.05          5.10         2.72 o                         
   4   5   5        709.72        744.89        24.05 o                         
   5   5   5          8.12          8.00         5.07 o                         
   6   5   5       3609.11       3597.43        68.21 o                         
   7   5   5        155.40        130.04        10.23 o                         
   8   5   5       1467.11       1429.46        82.35 o                         
  -8   6   5        549.41        550.86        20.92 o                         
  -7   6   5        438.32        461.72        21.19 o                         
  -6   6   5       1053.70       1060.21        30.20 o                         
  -5   6   5       1288.95       1312.34        36.79 o                         
  -4   6   5        245.22        239.02        14.03 o                         
  -3   6   5         53.79         48.52         7.00 o                         
  -2   6   5          0.12          2.78         3.14 o                         
  -1   6   5         29.97         33.75         5.24 o                         
   0   6   5         38.71         35.83         4.21 o                         
   1   6   5       1512.44       1561.91        29.85 o                         
   2   6   5        270.15        282.91        12.10 o                         
   3   6   5        672.61        728.55        27.99 o                         
   4   6   5        152.39        164.98        10.22 o                         
   5   6   5        363.81        355.75        14.13 o                         
   6   6   5          9.59          5.20         2.56 o                         
   7   6   5        274.33        236.54        10.28 o                         
  -6   7   5         31.45         26.63         3.34 o                         
  -5   7   5        223.11        227.70        10.68 o                         
  -4   7   5         68.78         82.63         5.79 o                         
  -3   7   5        109.23        103.18         7.01 o                         
  -2   7   5        476.51        481.62        14.27 o                         
  -1   7   5          5.87          6.56         2.70 o                         
   0   7   5       1873.15       1874.20        39.70 o                         
   1   7   5        301.19        311.30        11.66 o                         
   2   7   5       2042.48       2013.92        41.08 o                         
   3   7   5        538.17        534.39        19.03 o                         
   4   7   5        292.03        267.92        12.10 o                         
   5   7   5        426.06        378.03        13.14 o                         
 -12   0   6        315.20        194.67        27.45 o                         
 -11   0   6        353.74        289.07        60.46 o                         
 -10   0   6        986.88        884.78        35.73 o                         
  -9   0   6         11.11          6.90         7.23 o                         
  -8   0   6        566.46        532.57        39.07 o                         
  -7   0   6       8404.36       8211.27       268.58 o                         
  -6   0   6        185.44        187.18        13.81 o                         
  -5   0   6       8626.08       8280.51       259.79 o                         
  -4   0   6         14.91         18.42         6.12 o                         
  -3   0   6       5257.55       5161.41       116.50 o                         
  -2   0   6       2667.91       2732.62        53.26 o                         
  -1   0   6          3.38          3.72         1.93 o                         
   0   0   6        487.99        603.24        18.44 o                         
   1   0   6       1147.34       1096.90        38.21 o                         
   2   0   6       4243.77       4108.38        94.81 o                         
   3   0   6       7871.23       8185.20       146.16 o                         
   4   0   6       2859.39       2830.19        72.32 o                         
   5   0   6       4974.81       5025.00        99.31 o                         
   6   0   6        322.31        287.76        15.21 o                         
   7   0   6       3790.97       3939.22       146.50 o                         
   8   0   6        126.95        141.76        19.20 o                         
   9   0   6        122.38        120.00        16.56 o                         
  10   0   6         79.90         86.38        15.27 o                         
  11   0   6          3.04          1.05         5.49 o                         
 -12   1   6        198.09        133.35        16.31 o                         
 -11   1   6        107.63        108.95        42.98 o                         
 -10   1   6        292.35        317.70        16.78 o                         
  -9   1   6         36.34         34.47         6.23 o                         
  -8   1   6       1062.76       1024.93        32.47 o                         
  -7   1   6        129.74        136.95        10.32 o                         
  -6   1   6       4596.58       4483.39        79.27 o                         
  -5   1   6         79.03         74.88         8.04 o                         
  -4   1   6      10883.23      10845.72       165.44 o                         
  -3   1   6         14.12         21.81         2.82 o                         
  -2   1   6       2969.07       2988.82        45.18 o                         
  -1   1   6          3.31          5.43         1.75 o                         
   0   1   6       3817.00       3643.25        49.49 o                         
   1   1   6       2225.08       2130.04        34.43 o                         
   2   1   6       6609.27       6198.34       122.90 o                         
   3   1   6        195.14        224.06        10.12 o                         
   4   1   6       4139.56       4324.30        71.51 o                         
   5   1   6        393.09        383.74        11.94 o                         
   6   1   6       2793.41       2770.87        50.40 o                         
   7   1   6       1061.23       1135.80        48.53 o                         
   8   1   6       1249.96       1329.17        44.01 o                         
   9   1   6         19.90         28.43         5.69 o                         
  10   1   6         56.95         55.10         6.25 o                         
  11   1   6        171.39        153.57         9.31 o                         
 -12   2   6          3.14          0.14         3.68 o                         
 -11   2   6       1202.69       1326.23        41.15 o                         
 -10   2   6        387.21        405.42        26.22 o                         
  -9   2   6       2507.20       2358.61        70.31 o                         
  -8   2   6       1165.15       1077.56        27.88 o                         
  -7   2   6        259.59        256.73        10.79 o                         
  -6   2   6          0.17          2.44         2.08 o                         
  -5   2   6        263.58        267.28         8.42 o                         
  -4   2   6        312.38        281.13        24.99 o                         
  -3   2   6       4320.78       4055.69        79.03 o                         
  -2   2   6        971.98        888.49        18.77 o                         
  -1   2   6       4841.84       4429.71        93.61 o                         
   0   2   6       1752.03       1733.82        29.79 o                         
   1   2   6       6083.31       6015.67        98.12 o                         
   2   2   6        118.33        117.96         6.48 o                         
   3   2   6       2965.70       2882.21       135.51 o                         
   4   2   6         56.67         44.83         5.41 o                         
   5   2   6        103.48        112.04         8.82 o                         
   6   2   6        662.60        608.29        32.26 o                         
   7   2   6        361.10        369.59        16.87 o                         
   8   2   6        559.13        590.71        21.50 o                         
   9   2   6        954.94        994.40        33.12 o                         
  10   2   6        201.56        197.16        10.43 o                         
 -11   3   6         32.49         32.64         4.76 o                         
 -10   3   6       2014.49       2090.07        58.57 o                         
  -9   3   6          3.49          6.86         4.46 o                         
  -8   3   6        925.06        991.81        26.41 o                         
  -7   3   6        564.28        576.33        19.12 o                         
  -6   3   6        367.75        384.37        12.13 o                         
  -5   3   6        223.72        206.91         9.21 o                         
  -4   3   6        144.32        116.39         6.55 o                         
  -3   3   6       2438.71       2443.90        34.19 o                         
  -2   3   6       2400.55       2328.44        36.80 o                         
  -1   3   6         17.08         21.49         3.60 o                         
   0   3   6        726.56        657.96        25.03 o                         
   1   3   6         49.62         49.62         4.22 o                         
   2   3   6        325.52        303.12        19.67 o                         
   3   3   6         13.06         13.09         3.01 o                         
   4   3   6        700.80        708.82        28.08 o                         
   5   3   6        483.53        523.44        27.80 o                         
   6   3   6         13.07          9.62         9.88 o                         
   7   3   6        695.88        770.37        43.99 o                         
   8   3   6        222.19        256.43        12.87 o                         
   9   3   6        240.57        225.66        10.91 o                         
  10   3   6        930.85        834.49        24.21 o                         
 -10   4   6          9.69         10.70         3.09 o                         
  -9   4   6        415.48        429.35        16.11 o                         
  -8   4   6          5.29          8.47         3.72 o                         
  -7   4   6        378.41        380.53        13.49 o                         
  -6   4   6        585.75        557.13        22.02 o                         
  -5   4   6        171.71        148.63         7.63 o                         
  -4   4   6          0.16          3.93         2.44 o                         
  -3   4   6       1751.36       1779.36        27.54 o                         
  -2   4   6        431.12        457.57        13.25 o                         
  -1   4   6       1098.15       1150.05        20.12 o                         
   0   4   6         24.84         20.71         2.83 o                         
   1   4   6       1213.58       1233.33        26.59 o                         
   2   4   6        205.42        220.36         8.58 o                         
   3   4   6        294.39        289.11        15.20 o                         
   4   4   6         15.69         17.25         5.13 o                         
   5   4   6          0.19          8.30         6.32 o                         
   6   4   6         30.50         36.00        13.98 o                         
   7   4   6        674.10        685.45        21.95 o                         
   8   4   6         17.43         10.84         3.19 o                         
   9   4   6        120.15         92.45         5.91 o                         
  -9   5   6        131.67        135.96        10.20 o                         
  -8   5   6          2.61          6.66         4.14 o                         
  -7   5   6          6.32          7.32         3.38 o                         
  -6   5   6        688.86        720.95        22.70 o                         
  -5   5   6         52.89         47.30         6.62 o                         
  -4   5   6       1018.99       1038.66        33.46 o                         
  -3   5   6        112.34        120.35         8.38 o                         
  -2   5   6         54.68         49.25         4.61 o                         
  -1   5   6        276.44        282.56        12.80 o                         
   0   5   6         15.10         17.67         3.19 o                         
   1   5   6       1148.90       1205.26        23.26 o                         
   2   5   6         47.82         57.75         6.38 o                         
   3   5   6        249.95        250.48        10.49 o                         
   4   5   6        130.11        161.28        10.38 o                         
   5   5   6         13.28          8.06         3.81 o                         
   6   5   6         95.61        102.98         9.40 o                         
   7   5   6         13.87         11.62         5.46 o                         
   8   5   6          0.53         -0.50         2.95 o                         
  -8   6   6          0.52          2.36         1.92 o                         
  -7   6   6        449.78        484.58        20.71 o                         
  -6   6   6        110.63        103.34         8.02 o                         
  -5   6   6        429.92        455.80        18.78 o                         
  -4   6   6        136.32        141.68        10.77 o                         
  -3   6   6         60.80         63.61         6.64 o                         
  -2   6   6         51.97         61.31         6.65 o                         
  -1   6   6        424.50        398.07        12.97 o                         
   0   6   6         15.81         16.00         3.03 o                         
   1   6   6         21.01         21.69         3.14 o                         
   2   6   6         55.47         54.88         4.88 o                         
   3   6   6        520.15        508.20        17.80 o                         
   4   6   6        102.20        107.13         8.16 o                         
   5   6   6        405.07        391.92        13.96 o                         
   6   6   6          8.88         11.98         3.19 o                         
  -5   7   6         70.68         59.84         5.09 o                         
  -4   7   6          3.07          4.93         1.95 o                         
  -3   7   6         96.77         93.20         5.53 o                         
  -2   7   6         18.41         18.46         2.57 o                         
  -1   7   6          1.97          3.20         2.09 o                         
   0   7   6          2.25          3.16         2.41 o                         
   1   7   6          3.84          6.32         2.92 o                         
   2   7   6         41.33         41.29         4.48 o                         
   3   7   6        323.91        297.31        12.71 o                         
   4   7   6          4.68          3.03         1.90 o                         
 -12   1   7        421.60        290.50        20.37 o                         
 -11   1   7          0.86         -0.76         4.68 o                         
 -10   1   7         26.02         31.69         5.07 o                         
  -9   1   7        384.20        357.00        17.00 o                         
  -8   1   7        177.38        146.37        10.99 o                         
  -7   1   7         26.25         28.50         5.45 o                         
  -6   1   7        156.99        142.26         8.64 o                         
  -5   1   7       2638.33       2534.79        61.35 o                         
  -4   1   7        261.23        290.24        11.16 o                         
  -3   1   7       3330.12       3278.06        46.57 o                         
  -2   1   7         61.67         66.37         3.93 o                         
  -1   1   7       1637.17       1689.66        32.24 o                         
   0   1   7        507.54        511.18        16.11 o                         
   1   1   7        211.37        226.91         9.55 o                         
   2   1   7        830.07        820.46        19.08 o                         
   3   1   7         41.51         45.43         3.46 o                         
   4   1   7       1222.32       1246.77        21.01 o                         
   5   1   7        249.34        252.54         9.75 o                         
   6   1   7         63.50         59.53         6.13 o                         
   7   1   7        187.12        209.23        15.43 o                         
   8   1   7        100.48        118.55         8.86 o                         
   9   1   7         32.65         30.10         4.46 o                         
  10   1   7         35.09         28.92         5.28 o                         
 -11   2   7        389.01        422.29        19.87 o                         
 -10   2   7         59.00         62.13         6.96 o                         
  -9   2   7        182.11        185.78        12.34 o                         
  -8   2   7         92.55         87.77         7.67 o                         
  -7   2   7        263.39        254.95        11.00 o                         
  -6   2   7        548.53        550.74        15.87 o                         
  -5   2   7        323.93        310.42         9.50 o                         
  -4   2   7       1734.70       1743.11        30.08 o                         
  -3   2   7       2200.97       2204.32        30.73 o                         
  -2   2   7        450.03        409.95        13.28 o                         
  -1   2   7       5699.17       5746.40       131.26 o                         
   0   2   7         98.40         82.69         5.43 o                         
   1   2   7        215.92        229.08        13.51 o                         
   2   2   7        337.71        357.00        12.69 o                         
   3   2   7       1685.51       1651.55        49.61 o                         
   4   2   7        115.63        110.29         7.25 o                         
   5   2   7         15.68         17.03         3.93 o                         
   6   2   7        540.68        576.80        35.11 o                         
   7   2   7        281.71        282.42        13.62 o                         
   8   2   7       1021.53       1039.05        36.91 o                         
   9   2   7         54.22         56.54         4.57 o                         
  10   2   7         32.82         29.62         3.51 o                         
 -11   3   7        253.75        262.14        13.38 o                         
 -10   3   7         25.21         19.04         7.17 o                         
  -9   3   7        436.85        467.26        18.08 o                         
  -8   3   7         68.29         76.27        10.75 o                         
  -7   3   7        482.24        496.66        21.13 o                         
  -6   3   7        438.07        413.28        15.57 o                         
  -5   3   7        165.98        161.67         8.67 o                         
  -4   3   7        127.18        111.21         6.63 o                         
  -3   3   7        828.02        851.15        14.93 o                         
  -2   3   7         11.76          3.62         1.73 o                         
  -1   3   7       1235.40       1262.72        31.68 o                         
   0   3   7          6.37          4.50         2.45 o                         
   1   3   7        199.47        164.21         7.30 o                         
   2   3   7         49.98         68.53         5.02 o                         
   3   3   7       1173.09       1205.52        30.95 o                         
   4   3   7          3.53          4.43         3.26 o                         
   5   3   7       1021.18        999.84        42.05 o                         
   6   3   7        194.68        178.34        15.18 o                         
   7   3   7        399.44        418.45        25.89 o                         
   8   3   7         85.11         73.06         6.46 o                         
   9   3   7        366.87        360.87        17.36 o                         
 -10   4   7        294.60        306.95        14.01 o                         
  -9   4   7        381.79        415.61        15.03 o                         
  -8   4   7        941.03        974.94        23.91 o                         
  -7   4   7       1050.42       1113.28        27.03 o                         
  -6   4   7         21.84         29.52         4.84 o                         
  -5   4   7       1609.77       1652.17        31.82 o                         
  -4   4   7         16.86         10.88         2.44 o                         
  -3   4   7          8.76          8.58         2.41 o                         
  -2   4   7       1382.73       1427.39        23.63 o                         
  -1   4   7        523.15        567.09        22.36 o                         
   0   4   7       3161.18       3252.43        54.55 o                         
   1   4   7         75.32         58.60         6.10 o                         
   2   4   7       1682.90       1736.01        29.65 o                         
   3   4   7       1526.13       1574.65        40.25 o                         
   4   4   7        409.61        422.10        21.01 o                         
   5   4   7        259.68        246.31        15.26 o                         
   6   4   7         12.07         14.35         4.97 o                         
   7   4   7        139.59        131.64         8.52 o                         
   8   4   7         19.70         20.83         3.04 o                         
   9   4   7         17.60         11.83         3.14 o                         
  -9   5   7        214.40        201.26        11.52 o                         
  -8   5   7        512.36        492.25        18.25 o                         
  -7   5   7        430.64        453.24        17.95 o                         
  -6   5   7        965.06        979.32        23.69 o                         
  -5   5   7        186.91        195.16        11.45 o                         
  -4   5   7        143.88        152.62        13.16 o                         
  -3   5   7         81.30        104.46        10.66 o                         
  -2   5   7         21.00         21.69         3.51 o                         
  -1   5   7        293.53        329.00        10.97 o                         
   0   5   7          5.26          7.00         2.22 o                         
   1   5   7       1073.52       1170.65        23.50 o                         
   2   5   7        690.18        760.61        20.90 o                         
   3   5   7       1764.86       1938.58        38.62 o                         
   4   5   7       1062.23       1017.42        27.84 o                         
   5   5   7        196.38        194.73        12.55 o                         
   6   5   7         30.77         24.28         4.83 o                         
   7   5   7         82.77         92.56         6.97 o                         
  -7   6   7          0.97          1.28         3.52 o                         
  -6   6   7        537.32        572.82        18.85 o                         
  -5   6   7         80.00         79.09         7.54 o                         
  -4   6   7        665.04        670.97        34.99 o                         
  -3   6   7         38.78         45.02         5.49 o                         
  -2   6   7        318.80        332.57        12.98 o                         
  -1   6   7        739.48        779.09        18.55 o                         
   0   6   7        218.29        225.61         8.95 o                         
   1   6   7        246.64        240.21         8.84 o                         
   2   6   7        440.64        465.98        12.38 o                         
   3   6   7         10.58          6.68         2.56 o                         
   4   6   7        635.49        695.03        30.20 o                         
   5   6   7         28.79         28.42         5.47 o                         
   6   6   7       1005.74        983.79        44.03 o                         
  -5   7   7        806.54        833.15        24.47 o                         
  -4   7   7         39.91         45.97         3.80 o                         
  -3   7   7       1009.40       1030.26        23.22 o                         
  -2   7   7        616.36        617.72        14.80 o                         
  -1   7   7        273.36        287.24        10.64 o                         
   0   7   7        547.87        533.67        20.14 o                         
   1   7   7          2.42          8.02         2.84 o                         
   2   7   7         23.36         21.16         3.10 o                         
   3   7   7        151.29        153.45         7.93 o                         
 -11   0   8        336.53        247.61        31.22 o                         
 -10   0   8        772.62        746.70       129.18 o                         
  -9   0   8         49.52         43.17        12.60 o                         
  -8   0   8         17.60          6.78         7.89 o                         
  -7   0   8        140.20        158.57        20.68 o                         
  -6   0   8       1047.56        987.26        37.46 o                         
  -5   0   8        361.60        330.77        15.22 o                         
  -4   0   8        112.44        114.17         8.67 o                         
  -3   0   8       1254.43       1251.40        32.41 o                         
  -2   0   8        947.94        775.99        28.16 o                         
  -1   0   8       3322.54       3367.27       117.24 o                         
   0   0   8       5760.58       5506.87       107.26 o                         
   1   0   8         19.65         25.21         6.30 o                         
   2   0   8       5083.21       4980.78        85.55 o                         
   3   0   8         33.26         29.97         4.54 o                         
   4   0   8        872.99        833.08        23.90 o                         
   5   0   8        293.05        348.15        17.66 o                         
   6   0   8         72.59         68.45        10.98 o                         
   7   0   8       1522.18       1500.90        52.29 o                         
   8   0   8        572.43        575.17        27.59 o                         
   9   0   8       1045.28       1024.19        40.69 o                         
  10   0   8        530.55        545.71        31.04 o                         
 -11   1   8        287.87        263.76        19.88 o                         
 -10   1   8        270.23        280.03        16.71 o                         
  -9   1   8        715.15        733.79        26.03 o                         
  -8   1   8         42.46         40.60         6.54 o                         
  -7   1   8       1308.46       1344.73        74.91 o                         
  -6   1   8          2.85          6.10         3.47 o                         
  -5   1   8        786.36        715.50        26.80 o                         
  -4   1   8        475.22        468.50        14.49 o                         
  -3   1   8          1.39          3.82         1.49 o                         
  -2   1   8       1240.34       1305.40        23.22 o                         
  -1   1   8       2205.39       2131.46        39.92 o                         
   0   1   8        213.17        217.69        11.50 o                         
   1   1   8       5009.97       5093.32        73.26 o                         
   2   1   8        129.12        120.57         5.66 o                         
   3   1   8        645.59        605.40        13.14 o                         
   4   1   8        226.77        217.26         8.43 o                         
   5   1   8        508.32        488.14        14.64 o                         
   6   1   8         35.79         29.48         6.66 o                         
   7   1   8         43.72         58.07         8.02 o                         
   8   1   8        189.36        214.55        11.31 o                         
   9   1   8        433.52        448.98        14.89 o                         
  10   1   8        100.50         82.62         9.95 o                         
 -11   2   8        105.52         75.26         7.89 o                         
 -10   2   8        312.62        339.37        24.33 o                         
  -9   2   8        100.90         99.16         9.31 o                         
  -8   2   8        656.72        683.15        20.59 o                         
  -7   2   8        690.50        659.32        23.02 o                         
  -6   2   8       2458.97       2394.08        38.21 o                         
  -5   2   8          3.77          4.58         2.22 o                         
  -4   2   8       2119.77       2074.04        35.71 o                         
  -3   2   8        216.71        201.98         6.51 o                         
  -2   2   8       4119.17       4095.43        45.83 o                         
  -1   2   8        754.25        687.15        13.92 o                         
   0   2   8        394.96        366.69        10.61 o                         
   1   2   8         67.50         76.15         4.62 o                         
   2   2   8         12.39         14.83         2.85 o                         
   3   2   8        937.51        934.02        21.96 o                         
   4   2   8       1381.05       1319.25        35.29 o                         
   5   2   8        568.34        514.64        33.92 o                         
   6   2   8       1184.34       1187.35        36.08 o                         
   7   2   8          2.26          3.94         2.58 o                         
   8   2   8        274.78        277.27        12.15 o                         
   9   2   8        216.24        205.31         7.35 o                         
 -10   3   8         12.05          9.77         3.41 o                         
  -9   3   8        142.28        143.19         9.59 o                         
  -8   3   8        847.95        834.06        23.52 o                         
  -7   3   8        426.57        425.11        17.66 o                         
  -6   3   8        144.53        152.59         8.53 o                         
  -5   3   8       4050.89       4018.08        56.39 o                         
  -4   3   8        642.31        663.30        15.94 o                         
  -3   3   8       3610.19       3589.15        50.31 o                         
  -2   3   8        146.58        141.69         6.48 o                         
  -1   3   8        399.75        368.29        12.57 o                         
   0   3   8         15.01         10.92         2.27 o                         
   1   3   8         38.69         33.60         4.08 o                         
   2   3   8       1177.03       1213.41        26.66 o                         
   3   3   8        774.92        808.04        21.64 o                         
   4   3   8       1594.14       1569.09        43.93 o                         
   5   3   8       3163.13       3123.12        71.52 o                         
   6   3   8        531.77        509.35        23.33 o                         
   7   3   8        451.93        497.20        19.51 o                         
   8   3   8         25.40         20.60         4.08 o                         
   9   3   8         16.18         11.64         2.46 o                         
 -10   4   8        131.25        125.40         8.63 o                         
  -9   4   8          9.89          5.02         2.63 o                         
  -8   4   8        296.67        295.43        11.52 o                         
  -7   4   8         36.00         33.47         4.81 o                         
  -6   4   8        379.74        428.89        15.38 o                         
  -5   4   8        120.67        117.54         8.18 o                         
  -4   4   8          6.45          5.61         5.13 o                         
  -3   4   8         61.81         76.58         7.43 o                         
  -2   4   8       1233.44       1208.29        44.86 o                         
  -1   4   8        114.38        110.03         7.12 o                         
   0   4   8       1028.10       1043.54        27.35 o                         
   1   4   8        120.07        120.78        10.08 o                         
   2   4   8        108.28        111.01        12.06 o                         
   3   4   8        574.12        577.10        19.44 o                         
   4   4   8        844.82        809.52        27.82 o                         
   5   4   8          8.34         14.87         6.85 o                         
   6   4   8        756.74        738.35        22.70 o                         
   7   4   8        125.26        105.06         7.01 o                         
   8   4   8         70.09         50.91         3.65 o                         
  -8   5   8        246.13        225.41        10.82 o                         
  -7   5   8         46.24         60.64         5.75 o                         
  -6   5   8        139.79        137.00         8.82 o                         
  -5   5   8         31.16         29.00         4.82 o                         
  -4   5   8        343.18        351.23        12.96 o                         
  -3   5   8         38.57         38.62         4.86 o                         
  -2   5   8       1266.79       1212.92        27.65 o                         
  -1   5   8        703.68        738.29        20.06 o                         
   0   5   8         80.82         76.30         6.75 o                         
   1   5   8       1383.42       1373.40        29.62 o                         
   2   5   8          1.10          4.06         2.94 o                         
   3   5   8          6.11          6.37         3.21 o                         
   4   5   8         39.18         43.78         5.31 o                         
   5   5   8         13.89          8.93         3.55 o                         
   6   5   8          3.77          4.51         2.92 o                         
   7   5   8         18.45         11.69         2.52 o                         
  -7   6   8         80.78         82.70         6.59 o                         
  -6   6   8         23.53         14.72         3.05 o                         
  -5   6   8          4.27          8.70         3.51 o                         
  -4   6   8          1.75          3.89         2.40 o                         
  -3   6   8         23.17         28.14         3.71 o                         
  -2   6   8         74.15         83.26         6.53 o                         
  -1   6   8          1.99          2.08         2.00 o                         
   0   6   8        308.42        314.16         9.75 o                         
   1   6   8        638.06        674.84        17.70 o                         
   2   6   8        165.86        147.42         9.99 o                         
   3   6   8        252.08        251.30        17.87 o                         
   4   6   8         45.13         57.21         9.21 o                         
   5   6   8         33.76         29.07         4.57 o                         
  -3   7   8         14.81         16.05         2.15 o                         
  -2   7   8         56.64         52.70         3.98 o                         
  -1   7   8          2.08          0.42         1.46 o                         
   0   7   8        231.39        212.10        11.92 o                         
   1   7   8          4.44          3.22         2.13 o                         
 -11   1   9         50.25         56.92        15.27 o                         
 -10   1   9       1427.57       1400.16        36.27 o                         
  -9   1   9        336.93        337.64        23.81 o                         
  -8   1   9        108.98        127.00        14.60 o                         
  -7   1   9       1910.40       1950.83        65.16 o                         
  -6   1   9        516.13        519.44        26.51 o                         
  -5   1   9        199.88        200.67         9.35 o                         
  -4   1   9        270.00        269.89         9.76 o                         
  -3   1   9        680.90        684.09        14.83 o                         
  -2   1   9          7.05          6.92         1.79 o                         
  -1   1   9       1082.40       1139.59        30.21 o                         
   0   1   9       1372.25       1383.23        27.99 o                         
   1   1   9        320.99        332.90        12.51 o                         
   2   1   9       2398.66       2341.66        34.89 o                         
   3   1   9        635.66        639.57        15.08 o                         
   4   1   9        327.27        296.02        11.27 o                         
   5   1   9       2302.10       2314.38        49.88 o                         
   6   1   9         57.51         53.60         8.05 o                         
   7   1   9        160.13        148.26        11.37 o                         
   8   1   9          0.37          2.13         2.64 o                         
   9   1   9        426.34        407.06        14.48 o                         
 -11   2   9        122.56        101.32         9.86 o                         
 -10   2   9          6.26          3.09         2.85 o                         
  -9   2   9         76.50         78.14         6.43 o                         
  -8   2   9        273.64        286.65        17.88 o                         
  -7   2   9          0.38          1.42         3.92 o                         
  -6   2   9        662.42        667.90        24.96 o                         
  -5   2   9         85.93         76.17         4.92 o                         
  -4   2   9        240.68        232.24         8.26 o                         
  -3   2   9         46.34         54.67         3.94 o                         
  -2   2   9         49.00         47.14         3.57 o                         
  -1   2   9        520.54        484.47        13.53 o                         
   0   2   9         63.46         66.09         5.24 o                         
   1   2   9       1346.65       1345.75        29.02 o                         
   2   2   9        130.62        129.46         6.97 o                         
   3   2   9        206.41        208.76        11.77 o                         
   4   2   9         89.03         94.16         8.57 o                         
   5   2   9         57.76         59.48         6.81 o                         
   6   2   9        253.77        219.55        11.84 o                         
   7   2   9         49.30         49.08         5.64 o                         
   8   2   9         68.27         62.64         5.16 o                         
   9   2   9         46.44         43.25         3.54 o                         
 -10   3   9         23.11         21.35         4.34 o                         
  -9   3   9          7.94         11.35         3.91 o                         
  -8   3   9         66.53         72.87         6.11 o                         
  -7   3   9         80.89         80.50         6.65 o                         
  -6   3   9        574.51        597.21        16.75 o                         
  -5   3   9         15.94         21.29         4.29 o                         
  -4   3   9       1697.56       1646.73        57.89 o                         
  -3   3   9       1245.25       1197.21        23.02 o                         
  -2   3   9       1084.77       1089.64        21.76 o                         
  -1   3   9       1038.99       1001.45        23.41 o                         
   0   3   9        285.02        309.56        11.11 o                         
   1   3   9        141.41        123.29        10.25 o                         
   2   3   9         52.71         55.50         6.32 o                         
   3   3   9          0.50          0.99         4.09 o                         
   4   3   9        630.98        597.87        29.81 o                         
   5   3   9        120.06        115.22        10.17 o                         
   6   3   9        777.50        773.91        25.68 o                         
   7   3   9          5.36          5.56         2.46 o                         
   8   3   9        410.78        394.89        13.45 o                         
  -9   4   9          9.05          7.30         3.58 o                         
  -8   4   9          4.19          6.61         3.10 o                         
  -7   4   9        224.82        218.85        11.80 o                         
  -6   4   9        112.26        126.05         8.98 o                         
  -5   4   9       1115.33       1205.90        35.43 o                         
  -4   4   9        303.64        328.47        14.46 o                         
  -3   4   9       2241.34       2389.42        44.74 o                         
  -2   4   9        283.63        319.21        12.88 o                         
  -1   4   9        274.78        285.33        11.60 o                         
   0   4   9         33.46         30.55         4.81 o                         
   1   4   9         98.43         90.56         8.78 o                         
   2   4   9         16.05         12.22         4.76 o                         
   3   4   9         50.80         66.32         9.35 o                         
   4   4   9         22.54         30.61         6.60 o                         
   5   4   9       1068.71       1113.21        38.85 o                         
   6   4   9         24.38         18.95         4.76 o                         
   7   4   9        620.42        609.74        18.31 o                         
  -8   5   9        166.66        151.85         9.46 o                         
  -7   5   9          6.97          4.48         2.14 o                         
  -6   5   9       1063.34       1088.77        39.29 o                         
  -5   5   9          2.38          3.72         3.79 o                         
  -4   5   9        209.58        221.53        11.38 o                         
  -3   5   9          1.98          4.03         2.78 o                         
  -2   5   9          4.17          8.17         2.80 o                         
  -1   5   9         77.66         81.79         5.95 o                         
   0   5   9        844.47        850.37        38.93 o                         
   1   5   9        118.16        127.10        10.01 o                         
   2   5   9        562.90        601.14        22.09 o                         
   3   5   9         59.87         54.00        12.84 o                         
   4   5   9        259.15        282.52        13.30 o                         
   5   5   9        318.66        285.02        18.01 o                         
   6   5   9        202.39        166.90         9.73 o                         
  -6   6   9        219.84        205.51         8.50 o                         
  -5   6   9        154.94        174.95         8.91 o                         
  -4   6   9        138.41        112.67         7.69 o                         
  -3   6   9        247.14        236.80        14.48 o                         
  -2   6   9         20.34         20.05         4.11 o                         
  -1   6   9        458.91        485.32        17.81 o                         
   0   6   9          0.83          2.13         2.13 o                         
   1   6   9       1472.31       1533.86        29.38 o                         
   2   6   9         86.35         88.04         6.88 o                         
   3   6   9        728.08        642.23        22.84 o                         
   4   6   9         64.99         57.91        11.13 o                         
 -10   0  10        265.06        223.02        20.42 o                         
  -9   0  10        165.47        166.45        20.30 o                         
  -8   0  10        239.63        234.82        62.23 o                         
  -7   0  10       2786.03       2979.75       118.12 o                         
  -6   0  10         14.90          7.18        13.47 o                         
  -5   0  10       4821.39       4716.72       130.63 o                         
  -4   0  10         12.65          8.27         4.09 o                         
  -3   0  10        997.28       1035.50        29.21 o                         
  -2   0  10         88.22         87.83         6.93 o                         
  -1   0  10        235.81        238.79        11.21 o                         
   0   0  10       1370.83       1346.13        44.57 o                         
   1   0  10        898.11        836.08        45.26 o                         
   2   0  10       3010.05       2990.38        58.10 o                         
   3   0  10       1981.37       2029.51        65.85 o                         
   4   0  10       1427.83       1522.28        53.96 o                         
   5   0  10        940.19       1043.28        41.48 o                         
   6   0  10        401.25        376.56        22.05 o                         
   7   0  10        341.48        337.92        19.10 o                         
   8   0  10         21.62         21.27         7.56 o                         
 -10   1  10        169.31        155.18         8.99 o                         
  -9   1  10         19.92         26.19         6.39 o                         
  -8   1  10       1126.10       1230.55        43.72 o                         
  -7   1  10        315.34        296.38        19.58 o                         
  -6   1  10        764.17        867.03        35.43 o                         
  -5   1  10        273.12        236.13        17.95 o                         
  -4   1  10       1235.52       1181.53        29.53 o                         
  -3   1  10         41.09         54.45         4.10 o                         
  -2   1  10        209.64        186.79        10.62 o                         
  -1   1  10          9.77         10.25         2.51 o                         
   0   1  10        244.75        270.43         9.03 o                         
   1   1  10       2229.15       2282.27        67.03 o                         
   2   1  10       1784.25       1848.85        33.56 o                         
   3   1  10       1300.42       1364.05        45.45 o                         
   4   1  10        151.06        162.49        10.74 o                         
   5   1  10        129.17        122.28        14.05 o                         
   6   1  10        313.41        318.10        16.51 o                         
   7   1  10        146.70        132.91         9.62 o                         
   8   1  10        375.15        340.34        13.25 o                         
 -10   2  10          1.96          0.71         2.85 o                         
  -9   2  10        575.49        597.64        20.43 o                         
  -8   2  10         45.72         48.05         6.45 o                         
  -7   2  10         54.40         64.18         7.64 o                         
  -6   2  10         75.26         85.73         8.88 o                         
  -5   2  10        161.92        166.69        12.22 o                         
  -4   2  10       1200.99       1198.13        43.35 o                         
  -3   2  10       1581.47       1547.79        25.79 o                         
  -2   2  10        244.52        259.07         9.21 o                         
  -1   2  10       1518.30       1445.75        33.60 o                         
   0   2  10        150.80        159.64         9.50 o                         
   1   2  10        631.36        605.97        19.84 o                         
   2   2  10        217.03        200.26        19.91 o                         
   3   2  10        834.13        881.44        42.80 o                         
   4   2  10          2.50          5.12         3.90 o                         
   5   2  10        119.11        108.01        11.91 o                         
   6   2  10        870.66        887.86        29.44 o                         
   7   2  10        156.55        154.53         9.44 o                         
   8   2  10        186.69        165.57        10.35 o                         
  -9   3  10         78.78         88.08         6.84 o                         
  -8   3  10        163.34        159.55         7.87 o                         
  -7   3  10        141.26        132.50         9.80 o                         
  -6   3  10        295.60        316.23        15.88 o                         
  -5   3  10          3.99          2.39         5.04 o                         
  -4   3  10        575.63        564.56        22.79 o                         
  -3   3  10        766.28        797.14        36.85 o                         
  -2   3  10       3868.17       3932.82        94.98 o                         
  -1   3  10        490.74        490.82        16.94 o                         
   0   3  10       1855.98       2000.97        46.87 o                         
   1   3  10        174.29        154.27        12.20 o                         
   2   3  10        367.73        375.12        18.69 o                         
   3   3  10        398.17        410.16        19.12 o                         
   4   3  10          5.31          7.44         3.60 o                         
   5   3  10         83.07         95.65         8.36 o                         
   6   3  10        126.04        128.87         7.67 o                         
   7   3  10        656.83        702.05        22.78 o                         
  -8   4  10        382.73        368.55        13.84 o                         
  -7   4  10         25.56         26.11         4.59 o                         
  -6   4  10         88.54         88.84         7.12 o                         
  -5   4  10         40.58         36.75         4.60 o                         
  -4   4  10         59.85         89.68        10.72 o                         
  -3   4  10         30.93         31.54         6.21 o                         
  -2   4  10         28.32         22.32         5.16 o                         
  -1   4  10         19.02         23.65         6.23 o                         
   0   4  10        169.83        157.57         9.12 o                         
   1   4  10        142.64        146.09        10.65 o                         
   2   4  10          9.58          6.42         4.09 o                         
   3   4  10        332.25        415.67        21.54 o                         
   4   4  10          8.08          1.85         3.44 o                         
   5   4  10         32.25         31.90         5.62 o                         
   6   4  10         61.60         58.87         6.50 o                         
  -7   5  10          4.29          6.03         2.58 o                         
  -6   5  10        400.01        414.61        19.08 o                         
  -5   5  10          9.56         14.38        10.50 o                         
  -4   5  10        248.95        275.58        13.01 o                         
  -3   5  10        141.36        138.99         7.53 o                         
  -2   5  10        128.84        139.57         7.23 o                         
  -1   5  10        166.49        181.87         8.15 o                         
   0   5  10         87.27        100.04         6.17 o                         
   1   5  10        236.68        243.33        10.35 o                         
   2   5  10        277.07        249.68        15.63 o                         
   3   5  10        294.93        244.23        21.67 o                         
   4   5  10        358.11        329.08        16.96 o                         
   5   5  10         29.22         21.37         6.88 o                         
  -4   6  10         85.77         81.63         7.49 o                         
  -3   6  10        110.08         98.73        10.16 o                         
  -2   6  10        333.94        340.77        15.75 o                         
  -1   6  10          1.48          2.08         2.25 o                         
   0   6  10          0.33          0.14         2.26 o                         
   1   6  10          9.82          9.03         2.80 o                         
   2   6  10         29.58         20.36         2.93 o                         
 -10   1  11         17.19         13.27         2.97 o                         
  -9   1  11          7.28          8.57         4.60 o                         
  -8   1  11        123.26        116.90        14.07 o                         
  -7   1  11         17.24         12.58         6.89 o                         
  -6   1  11         35.98         42.31         7.10 o                         
  -5   1  11        268.68        286.28        32.55 o                         
  -4   1  11         41.72         31.67         5.31 o                         
  -3   1  11        155.53        176.42         9.47 o                         
  -2   1  11        236.05        249.45        13.00 o                         
  -1   1  11        106.93        107.55         9.31 o                         
   0   1  11        158.21        166.21        13.20 o                         
   1   1  11        522.38        548.81        25.03 o                         
   2   1  11         68.30         63.29         6.38 o                         
   3   1  11        186.48        180.14         9.96 o                         
   4   1  11        164.98        152.30         9.84 o                         
   5   1  11        292.77        305.15        15.83 o                         
   6   1  11         12.78         13.34         4.14 o                         
   7   1  11        700.28        672.30        24.88 o                         
  -9   2  11          4.06          2.77         2.99 o                         
  -8   2  11         76.98         78.59        13.08 o                         
  -7   2  11          1.02         -0.61         4.00 o                         
  -6   2  11        210.40        217.93        19.33 o                         
  -5   2  11        270.50        292.04        18.06 o                         
  -4   2  11       1437.80       1503.34        37.57 o                         
  -3   2  11         54.18         51.02         6.88 o                         
  -2   2  11        398.43        468.82        30.02 o                         
  -1   2  11        347.61        393.64        20.71 o                         
   0   2  11        270.57        304.03        18.03 o                         
   1   2  11         10.96         10.03         4.24 o                         
   2   2  11         29.07         18.31         7.72 o                         
   3   2  11        584.27        591.03        23.47 o                         
   4   2  11        119.41        122.15        10.06 o                         
   5   2  11        281.96        270.72        14.90 o                         
   6   2  11        109.37        123.55         7.13 o                         
   7   2  11          1.11          0.75         1.78 o                         
  -9   3  11        135.57        128.38        15.14 o                         
  -8   3  11          1.52          1.41         2.96 o                         
  -7   3  11        137.70        136.80        10.76 o                         
  -6   3  11         50.21         57.80         6.70 o                         
  -5   3  11         54.16         68.71         7.65 o                         
  -4   3  11         68.92         65.04         7.91 o                         
  -3   3  11        429.41        485.03        31.04 o                         
  -2   3  11          0.14          4.13         4.23 o                         
  -1   3  11        882.06        891.68        26.29 o                         
   0   3  11         23.42         26.49         4.24 o                         
   1   3  11        310.32        308.01        25.41 o                         
   2   3  11          5.65          3.40         3.88 o                         
   3   3  11        134.37        151.82        10.90 o                         
   4   3  11        120.86        126.86         9.46 o                         
   5   3  11        170.58        179.74        10.13 o                         
   6   3  11          3.25          2.33         1.77 o                         
  -8   4  11        740.48        762.77        35.14 o                         
  -7   4  11        159.16        157.57        10.95 o                         
  -6   4  11        142.79        156.62         9.77 o                         
  -5   4  11        111.68        122.11         7.83 o                         
  -4   4  11        115.71        129.83        15.05 o                         
  -3   4  11          5.36         11.82         5.54 o                         
  -2   4  11         44.86         60.39         9.69 o                         
  -1   4  11        408.47        417.73        19.19 o                         
   0   4  11        783.95        866.15        28.81 o                         
   1   4  11          2.05          3.76         3.18 o                         
   2   4  11       1327.88       1462.28        44.18 o                         
   3   4  11        539.81        499.63        21.62 o                         
   4   4  11        359.48        336.90        16.40 o                         
   5   4  11        105.11         96.19         5.99 o                         
  -6   5  11        210.25        217.52        11.70 o                         
  -5   5  11         41.37         39.96         6.05 o                         
  -4   5  11          0.09         -1.17         3.42 o                         
  -3   5  11         79.05         83.54         7.57 o                         
  -2   5  11          1.23          1.14         3.14 o                         
  -1   5  11        471.09        533.60        16.24 o                         
   0   5  11          1.16          1.00         2.14 o                         
   1   5  11       1122.50       1175.74        34.89 o                         
   2   5  11          2.76          2.01         2.48 o                         
   3   5  11        582.58        514.54        29.46 o                         
   4   5  11         53.85         42.31         3.51 o                         
  -1   6  11        231.21        201.03        15.26 o                         
   0   6  11        197.89        173.44        13.84 o                         
  -9   0  12        247.02        198.14        41.92 o                         
  -8   0  12        110.16        121.95        12.22 o                         
  -7   0  12         57.67         73.34        16.80 o                         
  -6   0  12         38.13         29.42         8.17 o                         
  -5   0  12        168.20        125.12        27.34 o                         
  -4   0  12        171.85        141.35        40.98 o                         
  -3   0  12        666.78        659.03        57.42 o                         
  -2   0  12       1551.99       1717.02       107.10 o                         
  -1   0  12         89.38         87.45         9.69 o                         
   0   0  12       4306.28       4636.63       417.69 o                         
   1   0  12         17.88         18.98         6.39 o                         
   2   0  12        595.32        610.48        25.45 o                         
   3   0  12        100.31         89.69         9.13 o                         
   4   0  12         43.16         44.50         7.90 o                         
   5   0  12         71.57         54.42        11.01 o                         
   6   0  12        101.77         85.40        11.97 o                         
   7   0  12        488.95        455.62        24.72 o                         
  -9   1  12         51.57         45.83         5.48 o                         
  -8   1  12          0.74         -2.82         4.75 o                         
  -7   1  12        314.16        290.61        26.18 o                         
  -6   1  12         16.14         16.93         5.27 o                         
  -5   1  12        197.56        198.08        22.40 o                         
  -4   1  12         27.17         31.85         5.12 o                         
  -3   1  12        279.38        300.97        11.98 o                         
  -2   1  12        709.08        744.82        42.05 o                         
  -1   1  12        983.34       1040.04        32.15 o                         
   0   1  12         35.93         53.86         7.99 o                         
   1   1  12        770.44        795.44        24.77 o                         
   2   1  12         26.29         31.59         4.70 o                         
   3   1  12        259.00        261.48        11.13 o                         
   4   1  12        261.43        271.93        12.01 o                         
   5   1  12        111.26         98.05         6.96 o                         
   6   1  12        124.59        125.01         7.82 o                         
  -9   2  12        160.93        163.71        11.63 o                         
  -8   2  12        191.89        195.09        11.26 o                         
  -7   2  12        294.42        307.08        20.19 o                         
  -6   2  12        914.36        981.21        34.30 o                         
  -5   2  12         31.12         32.98         6.87 o                         
  -4   2  12        288.56        335.74        20.07 o                         
  -3   2  12         41.88         45.83         7.28 o                         
  -2   2  12         17.59         20.94         5.69 o                         
  -1   2  12         14.00         11.93         4.84 o                         
   0   2  12         72.43         78.84         8.04 o                         
   1   2  12        393.08        409.30        19.19 o                         
   2   2  12         74.82         84.29         7.38 o                         
   3   2  12        981.26       1036.17        30.93 o                         
   4   2  12       1372.14       1385.49        47.71 o                         
   5   2  12        437.40        412.51        18.85 o                         
   6   2  12        663.48        605.45        22.09 o                         
  -8   3  12        161.17        156.71        13.16 o                         
  -7   3  12        334.50        345.94        16.76 o                         
  -6   3  12         73.38         67.71         8.19 o                         
  -5   3  12        487.94        534.90        19.47 o                         
  -4   3  12         90.41         77.31         9.44 o                         
  -3   3  12        768.83        869.65        32.68 o                         
  -2   3  12         85.34         77.40         8.82 o                         
  -1   3  12          6.76          5.96         3.17 o                         
   0   3  12        215.92        224.31        10.41 o                         
   1   3  12        217.04        208.48        16.56 o                         
   2   3  12        339.32        361.34        17.85 o                         
   3   3  12        202.48        199.56        13.96 o                         
   4   3  12        247.21        227.08        18.20 o                         
   5   3  12        868.18        839.06        24.23 o                         
  -6   4  12        480.28        467.82        13.25 o                         
  -5   4  12         69.58         65.81         5.27 o                         
  -4   4  12         61.98         61.57         6.34 o                         
  -3   4  12        354.84        350.31        18.48 o                         
  -2   4  12         40.32         31.91         6.62 o                         
  -1   4  12          3.27          0.70         4.44 o                         
   0   4  12        262.61        266.16        13.56 o                         
   1   4  12          7.68          8.53         3.44 o                         
   2   4  12          0.16          1.96         1.86 o                         
   3   4  12        159.52        151.75         6.62 o                         
   4   4  12         30.71         24.97         3.58 o                         
  -4   5  12          4.12          6.13         2.76 o                         
  -3   5  12         14.45         17.93         3.33 o                         
  -2   5  12         40.07         49.27         6.41 o                         
  -1   5  12        358.80        360.70        13.43 o                         
   0   5  12        105.50        103.00         7.00 o                         
   1   5  12        452.16        403.09        11.87 o                         
   2   5  12        100.93         94.43         5.26 o                         
  -8   1  13         70.03         79.79        15.74 o                         
  -7   1  13        207.54        179.09        18.97 o                         
  -6   1  13         23.90         21.60         4.61 o                         
  -5   1  13         23.23         26.06         5.38 o                         
  -4   1  13          4.14          5.53         4.21 o                         
  -3   1  13        116.97        109.99        10.99 o                         
  -2   1  13         67.10         66.86         6.04 o                         
  -1   1  13          4.73          8.16         3.08 o                         
   0   1  13        269.88        272.48        14.29 o                         
   1   1  13        150.27        150.91         8.50 o                         
   2   1  13        173.25        188.19        10.22 o                         
   3   1  13         31.88         33.17         4.90 o                         
   4   1  13          0.12          1.11         3.19 o                         
   5   1  13          3.56          2.52         2.40 o                         
  -8   2  13        220.16        194.54        20.30 o                         
  -7   2  13         81.04         78.47         6.95 o                         
  -6   2  13        188.76        210.80        13.58 o                         
  -5   2  13        163.25        172.76        14.94 o                         
  -4   2  13         82.65         77.74         8.03 o                         
  -3   2  13         58.25         60.70         7.82 o                         
  -2   2  13        511.52        546.95        25.47 o                         
  -1   2  13        281.30        272.07        24.38 o                         
   0   2  13         34.67         43.54         6.40 o                         
   1   2  13        709.81        766.77        30.95 o                         
   2   2  13        123.86        113.76         7.62 o                         
   3   2  13        297.65        285.19        21.41 o                         
   4   2  13          3.23          3.51         2.48 o                         
   5   2  13          5.37          4.61         1.84 o                         
  -7   3  13         23.62         14.32         3.42 o                         
  -6   3  13         56.77         60.13         6.61 o                         
  -5   3  13         23.05         26.17         4.43 o                         
  -4   3  13        147.24        156.90         9.45 o                         
  -3   3  13         12.20         11.27         4.54 o                         
  -2   3  13         68.96         64.74         9.16 o                         
  -1   3  13         25.67         26.93         4.32 o                         
   0   3  13         21.59         23.58         4.04 o                         
   1   3  13         61.83         63.44         6.64 o                         
   2   3  13         84.95         89.53         7.29 o                         
   3   3  13         23.18         23.58         4.01 o                         
   4   3  13        312.58        282.43        14.91 o                         
  -5   4  13        174.42        181.37         8.22 o                         
  -4   4  13        136.96        107.11         6.88 o                         
  -3   4  13        116.14        136.16        10.12 o                         
  -2   4  13        636.49        624.24        27.31 o                         
  -1   4  13        149.36        162.49        11.04 o                         
   0   4  13          7.74          8.79         3.80 o                         
   1   4  13          1.86          3.81         2.93 o                         
   2   4  13        187.49        168.26         6.84 o                         
  -7   0  14         31.66         24.09         7.35 o                         
  -6   0  14        348.46        306.92        25.62 o                         
  -5   0  14        426.15        483.30        57.42 o                         
  -4   0  14          2.90          4.65         8.64 o                         
  -3   0  14        169.71        169.71        13.52 o                         
  -2   0  14         10.89         10.22         3.69 o                         
  -1   0  14         13.75         21.00         4.59 o                         
   0   0  14        393.46        441.71        17.22 o                         
   1   0  14         24.90         28.48         5.58 o                         
   2   0  14        596.93        616.97        24.21 o                         
   3   0  14         14.57         10.75         3.33 o                         
   4   0  14          2.95          3.87         3.27 o                         
  -7   1  14         24.77         23.01         8.10 o                         
  -6   1  14        401.88        368.59        26.48 o                         
  -5   1  14        207.43        199.79        15.26 o                         
  -4   1  14        538.34        480.15        24.56 o                         
  -3   1  14          2.15          2.74         2.15 o                         
  -2   1  14        101.95         96.48         6.92 o                         
  -1   1  14         32.82         33.50         3.61 o                         
   0   1  14          0.34          1.86         2.05 o                         
   1   1  14        283.66        300.27        10.12 o                         
   2   1  14        297.01        284.29         8.71 o                         
   3   1  14        230.42        237.61         9.22 o                         
   4   1  14        177.46        157.14         7.53 o                         
  -6   2  14         44.94         38.89         5.20 o                         
  -5   2  14         19.58         18.11         4.49 o                         
  -4   2  14         24.25         33.89         4.71 o                         
  -3   2  14        317.15        335.49        13.96 o                         
  -2   2  14         92.58        106.44         8.42 o                         
  -1   2  14        258.54        231.43        12.27 o                         
   0   2  14        108.06        114.54         8.42 o                         
   1   2  14        224.73        222.07         9.53 o                         
   2   2  14         27.21         33.86         4.31 o                         
   3   2  14         36.85         34.79         3.87 o                         
  -5   3  14         92.76        101.32         7.34 o                         
  -4   3  14         46.72         41.70         4.02 o                         
  -3   3  14        182.79        189.38        26.85 o                         
  -2   3  14        230.76        201.07        21.86 o                         
  -1   3  14        270.84        310.09        14.28 o                         
   0   3  14        435.42        434.71        20.99 o                         
   1   3  14          9.31          6.95         4.63 o                         
   2   3  14        202.20        184.77        15.79 o                         
  -5   1  15        250.41        221.77        11.93 o                         
  -4   1  15         14.47         19.43         3.12 o                         
  -3   1  15        213.69        230.24        13.76 o                         
  -2   1  15        271.24        264.63         8.79 o                         
  -1   1  15          0.24         -0.01         1.68 o                         
   0   1  15        282.42        272.34         7.84 o                         
   1   1  15         17.27         20.73         2.13 o                         
   2   1  15         75.65         66.46         4.09 o                         
  -4   2  15        294.87        244.51        31.77 o                         
  -3   2  15          1.31         -0.14         1.89 o                         
  -2   2  15        117.03        115.17         8.80 o                         
  -1   2  15        165.69        136.76         9.47 o                         
   0   2  15         41.73         27.91         3.44 o                         
   1   2  15         67.44         65.00         5.72 o                         
                                                                                
